# Supplementary material for: Prediction and Analysis of Post-Translational Pyruvoyl Residue Modification Sites from Internal Serines in Proteins
Source: PLoS One. 2013 Jun 21;8(6):e66678. doi: 10.1371/journal.pone.0066678 (PMC3689656; doi:10.1371/journal.pone.0066678)
Supplement: File S1 — The 4 datasets used in this study. The accession numbers of the proteins and the positions of the center serine sites were given. (XLS) [file pone.0066678.s001.xls]

## Sheet: Training set of Dataset1
class	accession id	site
pyruvate site	A0AK05	25
pyruvate site	A0LF66	25
pyruvate site	A0M786	25
pyruvate site	A0Q7L4	25
pyruvate site	A1A7H7	25
pyruvate site	A1AUV5	25
pyruvate site	A1RUA9	24
pyruvate site	A2SLT3	25
pyruvate site	A4F6T1	25
pyruvate site	A4VPM8	25
pyruvate site	A5CW02	25
pyruvate site	P00862	83
pyruvate site	P0A7F6	112
pyruvate site	P0A8K1	254
pyruvate site	P17707	68
pyruvate site	P21182	88
pyruvate site	Q04TD7	25
pyruvate site	Q0AMS2	25
pyruvate site	Q0RB93	25
pyruvate site	Q118E6	26
pyruvate site	Q18HQ3	25
pyruvate site	Q21LV5	25
pyruvate site	Q21U10	25
pyruvate site	Q27883	87
pyruvate site	Q29W39	25
pyruvate site	Q2JE00	26
pyruvate site	Q2VZZ9	24
pyruvate site	Q55382	26
pyruvate site	Q57763	64
pyruvate site	Q57764	53
pyruvate site	Q5WSM2	26
pyruvate site	Q7UQU4	29
pyruvate site	Q8U9Q9	24
pyruvate site	Q982G0	24
pyruvate site	Q9UWU1	82
pyruvate site	Q9UWY8	71
pyruvate site	Q9Z6M7	53
non-pyruvate site	A0AK05	66
non-pyruvate site	A0LF66	66
non-pyruvate site	A0M786	8
non-pyruvate site	A0Q7L4	66
non-pyruvate site	A1A7H7	66
non-pyruvate site	A1AUV5	40
non-pyruvate site	A1AUV5	89
non-pyruvate site	A1RUA9	95
non-pyruvate site	A2SLT3	70
non-pyruvate site	A4F6T1	139
non-pyruvate site	A4VPM8	115
non-pyruvate site	A4VPM8	70
non-pyruvate site	A5CW02	124
non-pyruvate site	A5CW02	70
non-pyruvate site	P00862	179
non-pyruvate site	P00862	194
non-pyruvate site	P00862	239
non-pyruvate site	P00862	275
non-pyruvate site	P00862	62
non-pyruvate site	P0A7F6	138
non-pyruvate site	P0A7F6	17
non-pyruvate site	P0A7F6	53
non-pyruvate site	P0A8K1	113
non-pyruvate site	P0A8K1	238
non-pyruvate site	P0A8K1	286
non-pyruvate site	P0A8K1	8
non-pyruvate site	P17707	109
non-pyruvate site	P17707	167
non-pyruvate site	P17707	207
non-pyruvate site	P17707	251
non-pyruvate site	P17707	289
non-pyruvate site	P17707	312
non-pyruvate site	P17707	50
non-pyruvate site	P17707	73
non-pyruvate site	P21182	177
non-pyruvate site	P21182	225
non-pyruvate site	P21182	270
non-pyruvate site	P21182	309
non-pyruvate site	P21182	346
non-pyruvate site	P21182	45
non-pyruvate site	Q04TD7	45
non-pyruvate site	Q0RB93	130
non-pyruvate site	Q118E6	131
non-pyruvate site	Q118E6	67
non-pyruvate site	Q18HQ3	64
non-pyruvate site	Q21LV5	56
non-pyruvate site	Q21LV5	94
non-pyruvate site	Q21U10	74
non-pyruvate site	Q27883	132
non-pyruvate site	Q27883	2
non-pyruvate site	Q27883	22
non-pyruvate site	Q27883	256
non-pyruvate site	Q27883	310
non-pyruvate site	Q27883	57
non-pyruvate site	Q27883	75
non-pyruvate site	Q27883	92
non-pyruvate site	Q29W39	88
non-pyruvate site	Q2JE00	144
non-pyruvate site	Q2JE00	9
non-pyruvate site	Q2VZZ9	166
non-pyruvate site	Q2VZZ9	50
non-pyruvate site	Q2VZZ9	93
non-pyruvate site	Q55382	51
non-pyruvate site	Q57763	34
non-pyruvate site	Q57764	143
non-pyruvate site	Q57764	52
non-pyruvate site	Q5WSM2	132
non-pyruvate site	Q5WSM2	90
non-pyruvate site	Q7UQU4	142
non-pyruvate site	Q8U9Q9	148
non-pyruvate site	Q8U9Q9	88
non-pyruvate site	Q982G0	120
non-pyruvate site	Q982G0	55
non-pyruvate site	Q9UWU1	106
non-pyruvate site	Q9UWU1	133
non-pyruvate site	Q9UWY8	121
non-pyruvate site	Q9UWY8	63
non-pyruvate site	Q9Z6M7	154
non-pyruvate site	Q9Z6M7	72

## Sheet: Testing set of Dataset1
class	accession id	site
pyruvate site	A1BDG1	25
pyruvate site	A1SSG7	25
pyruvate site	P0C2E5	98
pyruvate site	P23826	32
pyruvate site	P56065	25
pyruvate site	Q04694	73
pyruvate site	Q0AB67	25
pyruvate site	Q1CXC6	25
pyruvate site	Q3Z8B5	21
non-pyruvate site	A1BDG1	129
non-pyruvate site	A1BDG1	8
non-pyruvate site	A1SSG7	66
non-pyruvate site	P0C2E5	14
non-pyruvate site	P0C2E5	203
non-pyruvate site	P0C2E5	296
non-pyruvate site	P0C2E5	318
non-pyruvate site	P0C2E5	77
non-pyruvate site	P23826	26
non-pyruvate site	P23826	50
non-pyruvate site	P56065	56
non-pyruvate site	Q04694	119
non-pyruvate site	Q04694	158
non-pyruvate site	Q04694	177
non-pyruvate site	Q04694	214
non-pyruvate site	Q04694	239
non-pyruvate site	Q04694	290
non-pyruvate site	Q04694	328
non-pyruvate site	Q04694	41
non-pyruvate site	Q04694	74
non-pyruvate site	Q0AB67	70
non-pyruvate site	Q1CXC6	66
non-pyruvate site	Q3Z8B5	4

## Sheet: Training set of Dataset2
class	accession id	site
pyruvate site	A0AK05	25
pyruvate site	A0LF66	25
pyruvate site	A0M786	25
pyruvate site	A0Q7L4	25
pyruvate site	A1A7H7	25
pyruvate site	A1AUV5	25
pyruvate site	A1RUA9	24
pyruvate site	A2SLT3	25
pyruvate site	A4F6T1	25
pyruvate site	A4VPM8	25
pyruvate site	A5CW02	25
pyruvate site	P00862	83
pyruvate site	P0A7F6	112
pyruvate site	P0A8K1	254
pyruvate site	P17707	68
pyruvate site	P21182	88
pyruvate site	Q04TD7	25
pyruvate site	Q0AMS2	25
pyruvate site	Q0RB93	25
pyruvate site	Q118E6	26
pyruvate site	Q18HQ3	25
pyruvate site	Q21LV5	25
pyruvate site	Q21U10	25
pyruvate site	Q27883	87
pyruvate site	Q29W39	25
pyruvate site	Q2JE00	26
pyruvate site	Q2VZZ9	24
pyruvate site	Q55382	26
pyruvate site	Q57763	64
pyruvate site	Q57764	53
pyruvate site	Q5WSM2	26
pyruvate site	Q7UQU4	29
pyruvate site	Q8U9Q9	24
pyruvate site	Q982G0	24
pyruvate site	Q9UWU1	82
pyruvate site	Q9UWY8	71
pyruvate site	Q9Z6M7	53
non-pyruvate site	A0AK05	89
non-pyruvate site	A0LF66	8
non-pyruvate site	A0Q7L4	11
non-pyruvate site	A0Q7L4	8
non-pyruvate site	A1A7H7	70
non-pyruvate site	A1AUV5	53
non-pyruvate site	A1AUV5	94
non-pyruvate site	A2SLT3	116
non-pyruvate site	A4F6T1	100
non-pyruvate site	A4F6T1	66
non-pyruvate site	A4VPM8	118
non-pyruvate site	A4VPM8	94
non-pyruvate site	A5CW02	125
non-pyruvate site	A5CW02	94
non-pyruvate site	P00862	184
non-pyruvate site	P00862	2
non-pyruvate site	P00862	240
non-pyruvate site	P00862	302
non-pyruvate site	P00862	82
non-pyruvate site	P0A7F6	144
non-pyruvate site	P0A7F6	187
non-pyruvate site	P0A7F6	57
non-pyruvate site	P0A8K1	139
non-pyruvate site	P0A8K1	27
non-pyruvate site	P0A8K1	312
non-pyruvate site	P0A8K1	94
non-pyruvate site	P17707	113
non-pyruvate site	P17707	171
non-pyruvate site	P17707	216
non-pyruvate site	P17707	254
non-pyruvate site	P17707	29
non-pyruvate site	P17707	324
non-pyruvate site	P17707	53
non-pyruvate site	P21182	123
non-pyruvate site	P21182	184
non-pyruvate site	P21182	234
non-pyruvate site	P21182	273
non-pyruvate site	P21182	312
non-pyruvate site	P21182	358
non-pyruvate site	P21182	73
non-pyruvate site	Q04TD7	66
non-pyruvate site	Q0RB93	131
non-pyruvate site	Q118E6	136
non-pyruvate site	Q18HQ3	111
non-pyruvate site	Q18HQ3	8
non-pyruvate site	Q21LV5	66
non-pyruvate site	Q21U10	119
non-pyruvate site	Q21U10	8
non-pyruvate site	Q27883	147
non-pyruvate site	Q27883	208
non-pyruvate site	Q27883	225
non-pyruvate site	Q27883	271
non-pyruvate site	Q27883	353
non-pyruvate site	Q27883	61
non-pyruvate site	Q27883	81
non-pyruvate site	Q29W39	27
non-pyruvate site	Q2JE00	101
non-pyruvate site	Q2JE00	57
non-pyruvate site	Q2VZZ9	125
non-pyruvate site	Q2VZZ9	172
non-pyruvate site	Q2VZZ9	55
non-pyruvate site	Q55382	114
non-pyruvate site	Q55382	57
non-pyruvate site	Q57763	51
non-pyruvate site	Q57764	19
non-pyruvate site	Q57764	82
non-pyruvate site	Q5WSM2	30
non-pyruvate site	Q7UQU4	119
non-pyruvate site	Q7UQU4	47
non-pyruvate site	Q8U9Q9	50
non-pyruvate site	Q8U9Q9	89
non-pyruvate site	Q982G0	132
non-pyruvate site	Q982G0	65
non-pyruvate site	Q9UWU1	110
non-pyruvate site	Q9UWU1	2
non-pyruvate site	Q9UWY8	122
non-pyruvate site	Q9UWY8	90
non-pyruvate site	Q9Z6M7	159
non-pyruvate site	Q9Z6M7	91

## Sheet: Testing set of Dataset2
class	accession id	site
pyruvate site	A1BDG1	25
pyruvate site	A1SSG7	25
pyruvate site	P0C2E5	98
pyruvate site	P23826	32
pyruvate site	P56065	25
pyruvate site	Q04694	73
pyruvate site	Q0AB67	25
pyruvate site	Q1CXC6	25
pyruvate site	Q3Z8B5	21
non-pyruvate site	A1BDG1	130
non-pyruvate site	A1SSG7	104
non-pyruvate site	A1SSG7	70
non-pyruvate site	P0C2E5	174
non-pyruvate site	P0C2E5	243
non-pyruvate site	P0C2E5	301
non-pyruvate site	P0C2E5	34
non-pyruvate site	P0C2E5	97
non-pyruvate site	P23826	27
non-pyruvate site	P23826	54
non-pyruvate site	P56065	8
non-pyruvate site	Q04694	127
non-pyruvate site	Q04694	169
non-pyruvate site	Q04694	197
non-pyruvate site	Q04694	22
non-pyruvate site	Q04694	246
non-pyruvate site	Q04694	307
non-pyruvate site	Q04694	342
non-pyruvate site	Q04694	61
non-pyruvate site	Q04694	79
non-pyruvate site	Q0AB67	80
non-pyruvate site	Q1CXC6	8
non-pyruvate site	Q3Z8B5	62

## Sheet: Training set of Dataset3
class	accession id	site
pyruvate site	A0AK05	25
pyruvate site	A0LF66	25
pyruvate site	A0M786	25
pyruvate site	A0Q7L4	25
pyruvate site	A1A7H7	25
pyruvate site	A1AUV5	25
pyruvate site	A1RUA9	24
pyruvate site	A2SLT3	25
pyruvate site	A4F6T1	25
pyruvate site	A4VPM8	25
pyruvate site	A5CW02	25
pyruvate site	P00862	83
pyruvate site	P0A7F6	112
pyruvate site	P0A8K1	254
pyruvate site	P17707	68
pyruvate site	P21182	88
pyruvate site	Q04TD7	25
pyruvate site	Q0AMS2	25
pyruvate site	Q0RB93	25
pyruvate site	Q118E6	26
pyruvate site	Q18HQ3	25
pyruvate site	Q21LV5	25
pyruvate site	Q21U10	25
pyruvate site	Q27883	87
pyruvate site	Q29W39	25
pyruvate site	Q2JE00	26
pyruvate site	Q2VZZ9	24
pyruvate site	Q55382	26
pyruvate site	Q57763	64
pyruvate site	Q57764	53
pyruvate site	Q5WSM2	26
pyruvate site	Q7UQU4	29
pyruvate site	Q8U9Q9	24
pyruvate site	Q982G0	24
pyruvate site	Q9UWU1	82
pyruvate site	Q9UWY8	71
pyruvate site	Q9Z6M7	53
non-pyruvate site	A0LF66	116
non-pyruvate site	A0M786	104
non-pyruvate site	A0Q7L4	30
non-pyruvate site	A0Q7L4	89
non-pyruvate site	A1A7H7	80
non-pyruvate site	A1AUV5	66
non-pyruvate site	A1RUA9	115
non-pyruvate site	A2SLT3	56
non-pyruvate site	A4F6T1	128
non-pyruvate site	A4F6T1	8
non-pyruvate site	A4VPM8	18
non-pyruvate site	A5CW02	118
non-pyruvate site	A5CW02	66
non-pyruvate site	P00862	117
non-pyruvate site	P00862	19
non-pyruvate site	P00862	225
non-pyruvate site	P00862	265
non-pyruvate site	P00862	304
non-pyruvate site	P00862	99
non-pyruvate site	P0A7F6	15
non-pyruvate site	P0A7F6	193
non-pyruvate site	P0A7F6	77
non-pyruvate site	P0A8K1	166
non-pyruvate site	P0A8K1	273
non-pyruvate site	P0A8K1	4
non-pyruvate site	P17707	102
non-pyruvate site	P17707	121
non-pyruvate site	P17707	182
non-pyruvate site	P17707	229
non-pyruvate site	P17707	260
non-pyruvate site	P17707	290
non-pyruvate site	P17707	334
non-pyruvate site	P17707	66
non-pyruvate site	P21182	142
non-pyruvate site	P21182	19
non-pyruvate site	P21182	24
non-pyruvate site	P21182	287
non-pyruvate site	P21182	315
non-pyruvate site	P21182	364
non-pyruvate site	P21182	86
non-pyruvate site	Q0AMS2	27
non-pyruvate site	Q0RB93	163
non-pyruvate site	Q118E6	146
non-pyruvate site	Q18HQ3	27
non-pyruvate site	Q18HQ3	87
non-pyruvate site	Q21LV5	70
non-pyruvate site	Q21U10	135
non-pyruvate site	Q27883	10
non-pyruvate site	Q27883	148
non-pyruvate site	Q27883	211
non-pyruvate site	Q27883	243
non-pyruvate site	Q27883	274
non-pyruvate site	Q27883	4
non-pyruvate site	Q27883	7
non-pyruvate site	Q27883	85
non-pyruvate site	Q29W39	36
non-pyruvate site	Q2JE00	138
non-pyruvate site	Q2JE00	67
non-pyruvate site	Q2VZZ9	144
non-pyruvate site	Q2VZZ9	176
non-pyruvate site	Q2VZZ9	65
non-pyruvate site	Q55382	140
non-pyruvate site	Q55382	67
non-pyruvate site	Q57764	102
non-pyruvate site	Q57764	24
non-pyruvate site	Q57764	90
non-pyruvate site	Q5WSM2	67
non-pyruvate site	Q7UQU4	132
non-pyruvate site	Q7UQU4	70
non-pyruvate site	Q8U9Q9	55
non-pyruvate site	Q8U9Q9	90
non-pyruvate site	Q982G0	148
non-pyruvate site	Q982G0	89
non-pyruvate site	Q9UWU1	12
non-pyruvate site	Q9UWU1	65
non-pyruvate site	Q9UWY8	20
non-pyruvate site	Q9UWY8	96
non-pyruvate site	Q9Z6M7	20

## Sheet: Testing set of Dataset3
class	accession id	site
pyruvate site	A1BDG1	25
pyruvate site	A1SSG7	25
pyruvate site	P0C2E5	98
pyruvate site	P23826	32
pyruvate site	P56065	25
pyruvate site	Q04694	73
pyruvate site	Q0AB67	25
pyruvate site	Q1CXC6	25
pyruvate site	Q3Z8B5	21
non-pyruvate site	A1BDG1	17
non-pyruvate site	A1SSG7	118
non-pyruvate site	A1SSG7	92
non-pyruvate site	P0C2E5	196
non-pyruvate site	P0C2E5	251
non-pyruvate site	P0C2E5	303
non-pyruvate site	P0C2E5	55
non-pyruvate site	P23826	12
non-pyruvate site	P23826	38
non-pyruvate site	P23826	63
non-pyruvate site	P56065	91
non-pyruvate site	Q04694	134
non-pyruvate site	Q04694	171
non-pyruvate site	Q04694	205
non-pyruvate site	Q04694	223
non-pyruvate site	Q04694	260
non-pyruvate site	Q04694	314
non-pyruvate site	Q04694	345
non-pyruvate site	Q04694	67
non-pyruvate site	Q04694	8
non-pyruvate site	Q0AB67	96
non-pyruvate site	Q3Z8B5	106
non-pyruvate site	Q3Z8B5	87

## Sheet: Training set of Dataset4
class	accession id	site
pyruvate site	A0AK05	25
pyruvate site	A0LF66	25
pyruvate site	A0M786	25
pyruvate site	A0Q7L4	25
pyruvate site	A1A7H7	25
pyruvate site	A1AUV5	25
pyruvate site	A1RUA9	24
pyruvate site	A2SLT3	25
pyruvate site	A4F6T1	25
pyruvate site	A4VPM8	25
pyruvate site	A5CW02	25
pyruvate site	P00862	83
pyruvate site	P0A7F6	112
pyruvate site	P0A8K1	254
pyruvate site	P17707	68
pyruvate site	P21182	88
pyruvate site	Q04TD7	25
pyruvate site	Q0AMS2	25
pyruvate site	Q0RB93	25
pyruvate site	Q118E6	26
pyruvate site	Q18HQ3	25
pyruvate site	Q21LV5	25
pyruvate site	Q21U10	25
pyruvate site	Q27883	87
pyruvate site	Q29W39	25
pyruvate site	Q2JE00	26
pyruvate site	Q2VZZ9	24
pyruvate site	Q55382	26
pyruvate site	Q57763	64
pyruvate site	Q57764	53
pyruvate site	Q5WSM2	26
pyruvate site	Q7UQU4	29
pyruvate site	Q8U9Q9	24
pyruvate site	Q982G0	24
pyruvate site	Q9UWU1	82
pyruvate site	Q9UWY8	71
pyruvate site	Q9Z6M7	53
non-pyruvate site	A0AK05	30
non-pyruvate site	A0LF66	124
non-pyruvate site	A0M786	37
non-pyruvate site	A0Q7L4	4
non-pyruvate site	A1A7H7	56
non-pyruvate site	A1A7H7	89
non-pyruvate site	A1AUV5	8
non-pyruvate site	A1RUA9	117
non-pyruvate site	A2SLT3	66
non-pyruvate site	A4F6T1	136
non-pyruvate site	A4F6T1	89
non-pyruvate site	A4VPM8	66
non-pyruvate site	A5CW02	121
non-pyruvate site	A5CW02	7
non-pyruvate site	P00862	149
non-pyruvate site	P00862	193
non-pyruvate site	P00862	236
non-pyruvate site	P00862	270
non-pyruvate site	P00862	52
non-pyruvate site	P0A7F6	122
non-pyruvate site	P0A7F6	158
non-pyruvate site	P0A7F6	239
non-pyruvate site	P0A7F6	83
non-pyruvate site	P0A8K1	208
non-pyruvate site	P0A8K1	275
non-pyruvate site	P0A8K1	59
non-pyruvate site	P17707	106
non-pyruvate site	P17707	154
non-pyruvate site	P17707	19
non-pyruvate site	P17707	235
non-pyruvate site	P17707	263
non-pyruvate site	P17707	298
non-pyruvate site	P17707	38
non-pyruvate site	P17707	69
non-pyruvate site	P21182	175
non-pyruvate site	P21182	197
non-pyruvate site	P21182	266
non-pyruvate site	P21182	288
non-pyruvate site	P21182	323
non-pyruvate site	P21182	368
non-pyruvate site	P21182	89
non-pyruvate site	Q0AMS2	66
non-pyruvate site	Q0RB93	66
non-pyruvate site	Q118E6	31
non-pyruvate site	Q18HQ3	34
non-pyruvate site	Q21LV5	100
non-pyruvate site	Q21LV5	91
non-pyruvate site	Q21U10	70
non-pyruvate site	Q27883	128
non-pyruvate site	Q27883	164
non-pyruvate site	Q27883	215
non-pyruvate site	Q27883	248
non-pyruvate site	Q27883	298
non-pyruvate site	Q27883	50
non-pyruvate site	Q27883	73
non-pyruvate site	Q27883	88
non-pyruvate site	Q29W39	8
non-pyruvate site	Q2JE00	142
non-pyruvate site	Q2JE00	81
non-pyruvate site	Q2VZZ9	158
non-pyruvate site	Q2VZZ9	179
non-pyruvate site	Q2VZZ9	89
non-pyruvate site	Q55382	3
non-pyruvate site	Q57763	105
non-pyruvate site	Q57764	115
non-pyruvate site	Q57764	25
non-pyruvate site	Q57764	94
non-pyruvate site	Q5WSM2	9
non-pyruvate site	Q7UQU4	134
non-pyruvate site	Q8U9Q9	142
non-pyruvate site	Q8U9Q9	65
non-pyruvate site	Q982G0	118
non-pyruvate site	Q982G0	50
non-pyruvate site	Q982G0	99
non-pyruvate site	Q9UWU1	132
non-pyruvate site	Q9UWU1	74
non-pyruvate site	Q9UWY8	55
non-pyruvate site	Q9Z6M7	145
non-pyruvate site	Q9Z6M7	36

## Sheet: Testing set of Dataset4
class	accession id	site
pyruvate site	A1BDG1	25
pyruvate site	A1SSG7	25
pyruvate site	P0C2E5	98
pyruvate site	P23826	32
pyruvate site	P56065	25
pyruvate site	Q04694	73
pyruvate site	Q0AB67	25
pyruvate site	Q1CXC6	25
pyruvate site	Q3Z8B5	21
non-pyruvate site	A1BDG1	128
non-pyruvate site	A1BDG1	66
non-pyruvate site	A1SSG7	56
non-pyruvate site	P0C2E5	116
non-pyruvate site	P0C2E5	201
non-pyruvate site	P0C2E5	291
non-pyruvate site	P0C2E5	313
non-pyruvate site	P0C2E5	60
non-pyruvate site	P23826	16
non-pyruvate site	P23826	42
non-pyruvate site	P56065	103
non-pyruvate site	Q04694	107
non-pyruvate site	Q04694	151
non-pyruvate site	Q04694	174
non-pyruvate site	Q04694	206
non-pyruvate site	Q04694	236
non-pyruvate site	Q04694	263
non-pyruvate site	Q04694	319
non-pyruvate site	Q04694	39
non-pyruvate site	Q04694	71
non-pyruvate site	Q0AB67	66
non-pyruvate site	Q1CXC6	129
non-pyruvate site	Q3Z8B5	119
