# Supplementary material for: Prediction and Analysis of Post-Translational Pyruvoyl Residue Modification Sites from Internal Serines in Proteins
Source: PLoS One. 2013 Jun 21;8(6):e66678. doi: 10.1371/journal.pone.0066678 (PMC3689656; doi:10.1371/journal.pone.0066678)
Supplement: File S2 — Amino acid frequencies around the pyruvoyl serine sites in 21-residue peptides, which was the maximum window length used in this study. (XLS) [file pone.0066678.s002.xls]

## Sheet: Amino acid frequencies
amino frequency acid aa site	A	R	N	D	C	Q	E	G	H	I	L	K	M	F	P	S	T	W	Y	V	X
1	0	0	0	2.7027	0	0	2.7027	10.8108	0	10.8108	0	2.7027	0	0	2.7027	0	2.7027	0	0	64.8649	0
2	32.4324	2.7027	0	0	2.7027	59.4595	8.10811	5.40541	0	0	0	2.7027	0	0	13.5135	0	67.5676	0	0	5.40541	0
3	2.7027	0	8.10811	8.10811	0	21.6216	18.9189	18.9189	5.40541	0	2.7027	0	2.7027	0	0	5.40541	5.40541	0	0	0	0
4	70.2703	5.40541	0	5.40541	5.40541	2.7027	2.7027	2.7027	0	2.7027	2.7027	5.40541	5.40541	5.40541	0	5.40541	2.7027	2.7027	0	18.9189	0
5	5.40541	2.7027	21.6216	37.8378	0	2.7027	13.5135	2.7027	2.7027	2.7027	5.40541	5.40541	2.7027	2.7027	2.7027	5.40541	2.7027	10.8108	0	10.8108	0
6	13.5135	2.7027	0	2.7027	0	5.40541	2.7027	2.7027	2.7027	2.7027	64.8649	5.40541	10.8108	5.40541	2.7027	2.7027	5.40541	0	8.10811	10.8108	0
7	0	0	16.2162	21.6216	0	0	2.7027	0	27.027	5.40541	5.40541	0	0	5.40541	0	0	2.7027	2.7027	0	10.8108	0
8	0	2.7027	0	0	0	0	0	0	0	2.7027	13.5135	2.7027	0	0	2.7027	0	2.7027	0	70.2703	2.7027	0
9	5.40541	0	0	5.40541	0	0	37.8378	0	8.10811	5.40541	5.40541	0	0	0	0	8.10811	0	0	2.7027	21.6216	0
10	0	0	0	0	0	0	16.2162	72.973	0	0	0	2.7027	0	0	0	5.40541	2.7027	0	0	0	0
11	0	0	0	0	0	0	0	0	0	0	0	0	0	0	0	100	0	0	0	0	0
12	0	0	0	0	16.2162	0	0	0	10.8108	37.8378	10.8108	0	0	2.7027	0	8.10811	2.7027	0	0	10.8108	0
13	10.8108	0	0	0	0	0	2.7027	2.7027	0	10.8108	5.40541	0	8.10811	0	0	8.10811	48.6486	0	0	2.7027	0
14	5.40541	0	0	0	2.7027	0	0	2.7027	0	54.0541	10.8108	0	0	8.10811	5.40541	0	2.7027	0	0	8.10811	0
15	0	0	2.7027	62.1622	0	0	0	2.7027	0	8.10811	2.7027	2.7027	0	0	5.40541	2.7027	0	0	0	10.8108	0
16	13.5135	8.10811	0	0	0	5.40541	18.9189	5.40541	10.8108	0	2.7027	0	2.7027	2.7027	16.2162	13.5135	0	0	0	0	0
17	10.8108	0	0	35.1351	0	0	18.9189	2.7027	0	0	2.7027	5.40541	0	2.7027	0	0	16.2162	0	0	5.40541	0
18	2.7027	5.40541	0	0	0	2.7027	2.7027	0	8.10811	8.10811	40.5405	0	2.7027	10.8108	0	0	0	8.10811	8.10811	0	0
19	0	5.40541	2.7027	0	8.10811	0	0	2.7027	0	5.40541	37.8378	2.7027	16.2162	0	10.8108	0	0	0	0	8.10811	0
20	2.7027	0	2.7027	21.6216	0	2.7027	37.8378	2.7027	0	5.40541	2.7027	10.8108	0	2.7027	0	2.7027	0	0	0	5.40541	0
21	45.9459	2.7027	0	0	0	2.7027	5.40541	2.7027	0	8.10811	8.10811	5.40541	2.7027	0	2.7027	2.7027	2.7027	0	8.10811	0	0
