# Supplementary material for: Prediction and Analysis of Post-Translational Pyruvoyl Residue Modification Sites from Internal Serines in Proteins
Source: PLoS One. 2013 Jun 21;8(6):e66678. doi: 10.1371/journal.pone.0066678 (PMC3689656; doi:10.1371/journal.pone.0066678)
Supplement: File S3 — The mRMR results of the 4 datasets when the window size was set to 17, with one sheet for one dataset. Each sheet contains two tables. The first one is the MaxRel feature table ranking according to the relevance between the features and the class of the samples. The second one is the mRMR feature table ranking according to the relevance to the target and the redundancy among the features. (XLS) [file pone.0066678.s003.xls]

## Sheet: dataset1_winlen=17
	MaxRel features						mRMR features
	Order	Feature Index	Feature Name	Score			Order	Feature Index	Feature Name	Score
	1	193	site9_PSSM_S	0.56			1	193	site9_PSSM_S	0.56		The first 8 features in the mRMR feature table are the optimal 9 features selected by IFS.
	2	233	site11_PSSM_S	0.542			2	415	site4_SA_Buried	0.091
	3	168	site8_PSSM_L	0.509			3	233	site11_PSSM_S	0.214
	4	100	site5_PSSM_N	0.509			4	42	site2_PSSM_C	0.13
	5	261	site13_PSSM_D	0.503			5	281	site14_PSSM_D	0.116
	6	268	site13_PSSM_L	0.502			6	425	site9_SA_Buried	0.116
	7	277	site13_PSSM_V	0.5			7	168	site8_PSSM_L	0.156
	8	470	site6_AAF_Molecular volume	0.497			8	277	site13_PSSM_V	0.11
	9	136	site6_PSSM_Y	0.496			9	389	site11_SS_Strand	0.094
	10	81	site4_PSSM_D	0.489			10	374	site6_SS_Strand	0.102
	11	270	site13_PSSM_M	0.488			11	207	site10_PSSM_I	0.102
	12	528	site6_AAFreq	0.488			12	219	site11_PSSM_R	0.095
	13	170	site8_PSSM_M	0.483			13	523	site1_AAFreq	0.096
	14	350	site17_PSSM_M	0.472			14	88	site4_PSSM_L	0.106
	15	42	site2_PSSM_C	0.469			15	535	site14_AAFreq	0.1
	16	325	site16_PSSM_G	0.465			16	416	site4_SA_Exposed	0.106
	17	167	site8_PSSM_I	0.464			17	100	site5_PSSM_N	0.114
	18	88	site4_PSSM_L	0.464			18	60	site3_PSSM_N	0.089
	19	85	site4_PSSM_G	0.463			19	427	site10_SA_Buried	0.088
	20	328	site16_PSSM_L	0.457			20	170	site8_PSSM_M	0.102
	21	207	site10_PSSM_I	0.456			21	188	site9_PSSM_L	0.087
	22	134	site6_PSSM_T	0.441			22	121	site6_PSSM_D	0.086
	23	344	site17_PSSM_E	0.44			23	528	site6_AAFreq	0.092
	24	234	site11_PSSM_T	0.439			24	194	site9_PSSM_T	0.087
	25	23	site1_PSSM_Q	0.438			25	81	site4_PSSM_D	0.086
	26	202	site10_PSSM_C	0.438			26	467	site5_AAF_Secondary structure	0.08
	27	321	site16_PSSM_D	0.438			27	167	site8_PSSM_I	0.083
	28	86	site4_PSSM_H	0.436			28	431	site12_SA_Buried	0.082
	29	106	site5_PSSM_H	0.43			29	192	site9_PSSM_P	0.084
	30	157	site7_PSSM_V	0.425			30	470	site6_AAF_Molecular volume	0.093
	31	203	site10_PSSM_Q	0.415			31	261	site13_PSSM_D	0.08
	32	209	site10_PSSM_K	0.414			32	178	site9_PSSM_A	0.076
	33	341	site17_PSSM_D	0.413			33	325	site16_PSSM_G	0.078
	34	84	site4_PSSM_E	0.41			34	426	site9_SA_Exposed	0.078
	35	117	site5_PSSM_V	0.405			35	24	site1_PSSM_E	0.076
	36	340	site17_PSSM_N	0.404			36	136	site6_PSSM_Y	0.074
	37	301	site15_PSSM_D	0.402			37	87	site4_PSSM_I	0.071
	38	188	site9_PSSM_L	0.396			38	428	site10_SA_Exposed	0.073
	39	83	site4_PSSM_Q	0.393			39	83	site4_PSSM_Q	0.074
	40	93	site4_PSSM_S	0.387			40	377	site7_SS_Strand	0.074
	41	342	site17_PSSM_C	0.382			41	350	site17_PSSM_M	0.073
	42	320	site16_PSSM_N	0.381			42	89	site4_PSSM_K	0.07
	43	60	site3_PSSM_N	0.381			43	85	site4_PSSM_G	0.073
	44	26	site1_PSSM_H	0.378			44	274	site13_PSSM_T	0.068
	45	353	site17_PSSM_S	0.378			45	131	site6_PSSM_F	0.072
	46	199	site10_PSSM_R	0.378			46	424	site8_SA_Exposed	0.07
	47	174	site8_PSSM_T	0.378			47	23	site1_PSSM_Q	0.073
	48	324	site16_PSSM_E	0.373			48	184	site9_PSSM_E	0.067
	49	283	site14_PSSM_Q	0.373			49	341	site17_PSSM_D	0.068
	50	144	site7_PSSM_E	0.373			50	432	site12_SA_Exposed	0.064
	51	200	site10_PSSM_N	0.37			51	268	site13_PSSM_L	0.07
	52	131	site6_PSSM_F	0.366			52	209	site10_PSSM_K	0.064
	53	177	site8_PSSM_V	0.366			53	160	site8_PSSM_N	0.064
	54	333	site16_PSSM_S	0.352			54	330	site16_PSSM_M	0.062
	55	24	site1_PSSM_E	0.344			55	174	site8_PSSM_T	0.067
	56	243	site12_PSSM_Q	0.344			56	93	site4_PSSM_S	0.064
	57	267	site13_PSSM_I	0.342			57	187	site9_PSSM_I	0.063
	58	213	site10_PSSM_S	0.336			58	270	site13_PSSM_M	0.066
	59	534	site13_AAFreq	0.331			59	441	site17_SA_Buried	0.062
	60	249	site12_PSSM_K	0.326			60	189	site9_PSSM_K	0.063
	61	247	site12_PSSM_I	0.326			61	328	site16_PSSM_L	0.067
	62	165	site8_PSSM_G	0.32			62	429	site11_SA_Buried	0.062
	63	468	site6_AAF_Codon diversity	0.32			63	157	site7_PSSM_V	0.066
	64	349	site17_PSSM_K	0.317			64	106	site5_PSSM_H	0.063
	65	348	site17_PSSM_L	0.316			65	496	site12_AAF_Polarity	0.059
	66	64	site3_PSSM_E	0.313			66	177	site8_PSSM_V	0.06
	67	118	site6_PSSM_A	0.313			67	423	site8_SA_Buried	0.06
	68	101	site5_PSSM_D	0.308			68	90	site4_PSSM_M	0.062
	69	327	site16_PSSM_I	0.307			69	117	site5_PSSM_V	0.062
	70	284	site14_PSSM_E	0.306			70	181	site9_PSSM_D	0.06
	71	68	site3_PSSM_L	0.294			71	84	site4_PSSM_E	0.061
	72	38	site2_PSSM_A	0.292			72	180	site9_PSSM_N	0.059
	73	240	site12_PSSM_N	0.292			73	344	site17_PSSM_E	0.061
	74	415	site4_SA_Buried	0.292			74	186	site9_PSSM_H	0.059
	75	108	site5_PSSM_L	0.291			75	134	site6_PSSM_T	0.061
	76	304	site15_PSSM_E	0.289			76	208	site10_PSSM_L	0.058
	77	374	site6_SS_Strand	0.289			77	534	site13_AAFreq	0.059
	78	61	site3_PSSM_D	0.287			78	392	site12_SS_Strand	0.059
	79	389	site11_SS_Strand	0.286			79	321	site16_PSSM_D	0.059
	80	482	site8_AAF_Secondary structure	0.286			80	375	site6_SS_Other	0.057
	81	416	site4_SA_Exposed	0.283			81	86	site4_PSSM_H	0.057
	82	530	site8_AAFreq	0.277			82	6	site6_Disorder	0.056
	83	253	site12_PSSM_S	0.267			83	234	site11_PSSM_T	0.056
	84	281	site14_PSSM_D	0.266			84	390	site11_SS_Other	0.055
	85	133	site6_PSSM_S	0.249			85	283	site14_PSSM_Q	0.055
	86	257	site12_PSSM_V	0.248			86	478	site8_AAF_Codon diversity	0.054
	87	448	site2_AAF_Codon diversity	0.245			87	202	site10_PSSM_C	0.054
	88	524	site2_AAFreq	0.242			88	419	site6_SA_Buried	0.054
	89	500	site13_AAF_Molecular volume	0.233			89	430	site11_SA_Exposed	0.054
	90	499	site13_AAF_Electrostatic charge	0.231			90	353	site17_PSSM_S	0.054
	91	377	site7_SS_Strand	0.228			91	35	site1_PSSM_W	0.053
	92	146	site7_PSSM_H	0.221			92	246	site12_PSSM_H	0.054
	93	523	site1_AAFreq	0.216			93	342	site17_PSSM_C	0.054
	94	535	site14_AAFreq	0.215			94	5	site5_Disorder	0.052
	95	318	site16_PSSM_A	0.212			95	340	site17_PSSM_N	0.054
	96	87	site4_PSSM_I	0.212			96	391	site12_SS_Helix	0.052
	97	526	site4_AAFreq	0.21			97	26	site1_PSSM_H	0.055
	98	194	site9_PSSM_T	0.209			98	199	site10_PSSM_R	0.053
	99	467	site5_AAF_Secondary structure	0.208			99	10	site10_Disorder	0.05
	100	426	site9_SA_Exposed	0.201			100	338	site17_PSSM_A	0.051
	101	425	site9_SA_Buried	0.201			101	200	site10_PSSM_N	0.051
	102	427	site10_SA_Buried	0.194			102	94	site4_PSSM_T	0.05
	103	428	site10_SA_Exposed	0.194			103	301	site15_PSSM_D	0.051
	104	424	site8_SA_Exposed	0.191			104	198	site10_PSSM_A	0.05
	105	423	site8_SA_Buried	0.191			105	320	site16_PSSM_N	0.05
	106	343	site17_PSSM_Q	0.188			106	354	site17_PSSM_T	0.05
	107	189	site9_PSSM_K	0.187			107	203	site10_PSSM_Q	0.05
	108	192	site9_PSSM_P	0.187			108	486	site10_AAF_Polarity	0.048
	109	392	site12_SS_Strand	0.185			109	267	site13_PSSM_I	0.05
	110	160	site8_PSSM_N	0.185			110	265	site13_PSSM_G	0.048
	111	375	site6_SS_Other	0.182			111	122	site6_PSSM_C	0.048
	112	121	site6_PSSM_D	0.179			112	536	site15_AAFreq	0.048
	113	184	site9_PSSM_E	0.178			113	11	site11_Disorder	0.048
	114	397	site14_SS_Helix	0.177			114	165	site8_PSSM_G	0.05
	115	90	site4_PSSM_M	0.174			115	420	site6_SA_Exposed	0.048
	116	178	site9_PSSM_A	0.172			116	144	site7_PSSM_E	0.05
	117	89	site4_PSSM_K	0.172			117	68	site3_PSSM_L	0.048
	118	219	site11_PSSM_R	0.172			118	439	site16_SA_Buried	0.047
	119	533	site12_AAFreq	0.171			119	468	site6_AAF_Codon diversity	0.047
	120	360	site1_SS_Other	0.17			120	212	site10_PSSM_P	0.047
	121	431	site12_SA_Buried	0.165			121	271	site13_PSSM_F	0.047
	122	208	site10_PSSM_L	0.161			122	517	site16_AAF_Secondary structure	0.047
	123	441	site17_SA_Buried	0.159			123	201	site10_PSSM_D	0.047
	124	186	site9_PSSM_H	0.159			124	243	site12_PSSM_Q	0.048
	125	537	site16_AAFreq	0.153			125	162	site8_PSSM_C	0.047
	126	532	site11_AAFreq	0.153			126	337	site16_PSSM_V	0.047
	127	338	site17_PSSM_A	0.153			127	524	site2_AAFreq	0.047
	128	432	site12_SA_Exposed	0.152			128	176	site8_PSSM_Y	0.047
	129	330	site16_PSSM_M	0.152			129	324	site16_PSSM_E	0.049
	130	406	site17_SS_Helix	0.15			130	4	site4_Disorder	0.048
	131	273	site13_PSSM_S	0.15			131	360	site1_SS_Other	0.048
	132	501	site13_AAF_Polarity	0.15			132	482	site8_AAF_Secondary structure	0.048
	133	400	site15_SS_Helix	0.149			133	442	site17_SA_Exposed	0.047
	134	390	site11_SS_Other	0.148			134	333	site16_PSSM_S	0.047
	135	161	site8_PSSM_D	0.147			135	9	site9_Disorder	0.047
	136	158	site8_PSSM_A	0.145			136	80	site4_PSSM_N	0.047
	137	419	site6_SA_Buried	0.145			137	240	site12_PSSM_N	0.048
	138	274	site13_PSSM_T	0.145			138	179	site9_PSSM_R	0.046
	139	403	site16_SS_Helix	0.141			139	213	site10_PSSM_S	0.047
	140	265	site13_PSSM_G	0.139			140	75	site3_PSSM_W	0.046
	141	280	site14_PSSM_N	0.139			141	239	site12_PSSM_R	0.045
	142	452	site2_AAF_Secondary structure	0.139			142	101	site5_PSSM_D	0.047
	143	516	site16_AAF_Polarity	0.139			143	433	site13_SA_Buried	0.045
	144	181	site9_PSSM_D	0.139			144	249	site12_PSSM_K	0.046
	145	420	site6_SA_Exposed	0.139			145	158	site8_PSSM_A	0.045
	146	187	site9_PSSM_I	0.138			146	118	site6_PSSM_A	0.045
	147	386	site10_SS_Strand	0.135			147	204	site10_PSSM_E	0.044
	148	99	site5_PSSM_R	0.134			148	526	site4_AAFreq	0.044
	149	513	site16_AAF_Codon diversity	0.133			149	161	site8_PSSM_D	0.045
	150	331	site16_PSSM_F	0.132			150	327	site16_PSSM_I	0.045
	151	6	site6_Disorder	0.132			151	530	site8_AAFreq	0.043
	152	180	site9_PSSM_N	0.132			152	98	site5_PSSM_A	0.043
	153	429	site11_SA_Buried	0.132			153	2	site2_Disorder	0.043
	154	5	site5_Disorder	0.132			154	349	site17_PSSM_K	0.044
	155	439	site16_SA_Buried	0.132			155	8	site8_Disorder	0.043
	156	486	site10_AAF_Polarity	0.13			156	205	site10_PSSM_G	0.043
	157	211	site10_PSSM_F	0.129			157	448	site2_AAF_Codon diversity	0.044
	158	337	site16_PSSM_V	0.128			158	532	site11_AAFreq	0.042
	159	433	site13_SA_Buried	0.128			159	125	site6_PSSM_G	0.042
	160	378	site7_SS_Other	0.127			160	211	site10_PSSM_F	0.043
	161	271	site13_PSSM_F	0.126			161	276	site13_PSSM_Y	0.042
	162	10	site10_Disorder	0.126			162	12	site12_Disorder	0.042
	163	9	site9_Disorder	0.126			163	64	site3_PSSM_E	0.043
	164	35	site1_PSSM_W	0.126			164	171	site8_PSSM_F	0.042
	165	40	site2_PSSM_N	0.126			165	262	site13_PSSM_C	0.042
	166	395	site13_SS_Strand	0.126			166	513	site16_AAF_Codon diversity	0.042
	167	442	site17_SA_Exposed	0.125			167	108	site5_PSSM_L	0.042
	168	517	site16_AAF_Secondary structure	0.125			168	331	site16_PSSM_F	0.041
	169	536	site15_AAFreq	0.122			169	378	site7_SS_Other	0.042
	170	538	site17_AAFreq	0.121			170	40	site2_PSSM_N	0.041
	171	8	site8_Disorder	0.12			171	318	site16_PSSM_A	0.042
	172	430	site11_SA_Exposed	0.12			172	533	site12_AAFreq	0.041
	173	478	site8_AAF_Codon diversity	0.12			173	15	site15_Disorder	0.041
	174	201	site10_PSSM_D	0.12			174	313	site15_PSSM_S	0.041
	175	11	site11_Disorder	0.12			175	355	site17_PSSM_W	0.041
	176	148	site7_PSSM_L	0.12			176	361	site2_SS_Helix	0.041
	177	65	site3_PSSM_G	0.119			177	284	site14_PSSM_E	0.041
	178	262	site13_PSSM_C	0.119			178	3	site3_Disorder	0.041
	179	326	site16_PSSM_H	0.118			179	395	site13_SS_Strand	0.04
	180	18	site1_PSSM_A	0.118			180	210	site10_PSSM_M	0.04
	181	481	site8_AAF_Polarity	0.116			181	343	site17_PSSM_Q	0.04
	182	223	site11_PSSM_Q	0.116			182	537	site16_AAFreq	0.04
	183	527	site5_AAFreq	0.116			183	99	site5_PSSM_R	0.04
	184	4	site4_Disorder	0.113			184	367	site4_SS_Helix	0.04
	185	12	site12_Disorder	0.113			185	348	site17_PSSM_L	0.04
	186	210	site10_PSSM_M	0.113			186	247	site12_PSSM_I	0.038
	187	496	site12_AAF_Polarity	0.113			187	388	site11_SS_Helix	0.038
	188	139	site7_PSSM_R	0.113			188	133	site6_PSSM_S	0.038
	189	43	site2_PSSM_Q	0.113			189	299	site15_PSSM_R	0.038
	190	73	site3_PSSM_S	0.113			190	434	site13_SA_Exposed	0.038
	191	57	site2_PSSM_V	0.111			191	14	site14_Disorder	0.037
	192	69	site3_PSSM_K	0.11			192	499	site13_AAF_Electrostatic charge	0.037
	193	120	site6_PSSM_N	0.109			193	304	site15_PSSM_E	0.036
	194	514	site16_AAF_Electrostatic charge	0.109			194	259	site13_PSSM_R	0.036
	195	98	site5_PSSM_A	0.108			195	459	site4_AAF_Electrostatic charge	0.036
	196	141	site7_PSSM_D	0.108			196	241	site12_PSSM_D	0.036
	197	355	site17_PSSM_W	0.108			197	440	site16_SA_Exposed	0.036
	198	52	site2_PSSM_P	0.108			198	38	site2_PSSM_A	0.037
	199	171	site8_PSSM_F	0.108			199	191	site9_PSSM_F	0.036
	200	212	site10_PSSM_P	0.107			200	500	site13_AAF_Molecular volume	0.036
	201	125	site6_PSSM_G	0.107			201	7	site7_Disorder	0.036
	202	7	site7_Disorder	0.107			202	345	site17_PSSM_G	0.036
	203	162	site8_PSSM_C	0.107			203	257	site12_PSSM_V	0.037
	204	354	site17_PSSM_T	0.107			204	452	site2_AAF_Secondary structure	0.036
	205	440	site16_SA_Exposed	0.107			205	280	site14_PSSM_N	0.036
	206	531	site10_AAFreq	0.106			206	379	site8_SS_Helix	0.036
	207	21	site1_PSSM_D	0.106			207	61	site3_PSSM_D	0.037
	208	54	site2_PSSM_T	0.104			208	255	site12_PSSM_W	0.035
	209	345	site17_PSSM_G	0.104			209	326	site16_PSSM_H	0.035
	210	297	site14_PSSM_V	0.104			210	514	site16_AAF_Electrostatic charge	0.035
	211	434	site13_SA_Exposed	0.103			211	139	site7_PSSM_R	0.035
	212	221	site11_PSSM_D	0.103			212	150	site7_PSSM_M	0.035
	213	317	site15_PSSM_V	0.102			213	273	site13_PSSM_S	0.036
	214	491	site11_AAF_Polarity	0.102			214	461	site4_AAF_Polarity	0.035
	215	137	site6_PSSM_V	0.102			215	531	site10_AAFreq	0.035
	216	241	site12_PSSM_D	0.101			216	223	site11_PSSM_Q	0.035
	217	246	site12_PSSM_H	0.101			217	36	site1_PSSM_Y	0.035
	218	15	site15_Disorder	0.101			218	397	site14_SS_Helix	0.035
	219	14	site14_Disorder	0.101			219	235	site11_PSSM_W	0.035
	220	122	site6_PSSM_C	0.101			220	279	site14_PSSM_R	0.034
	221	179	site9_PSSM_R	0.101			221	253	site12_PSSM_S	0.034
	222	198	site10_PSSM_A	0.101			222	385	site10_SS_Helix	0.034
	223	3	site3_Disorder	0.101			223	196	site9_PSSM_Y	0.034
	224	391	site12_SS_Helix	0.101			224	13	site13_Disorder	0.034
	225	279	site14_PSSM_R	0.101			225	18	site1_PSSM_A	0.034
	226	300	site15_PSSM_N	0.099			226	76	site3_PSSM_Y	0.033
	227	111	site5_PSSM_F	0.098			227	1	site1_Disorder	0.034
	228	25	site1_PSSM_G	0.098			228	527	site5_AAFreq	0.034
	229	36	site1_PSSM_Y	0.098			229	317	site15_PSSM_V	0.033
	230	299	site15_PSSM_R	0.097			230	137	site6_PSSM_V	0.033
	231	76	site3_PSSM_Y	0.096			231	57	site2_PSSM_V	0.033
	232	97	site4_PSSM_V	0.096			232	386	site10_SS_Strand	0.033
	233	80	site4_PSSM_N	0.095			233	538	site17_AAFreq	0.033
	234	13	site13_Disorder	0.095			234	146	site7_PSSM_H	0.033
	235	2	site2_Disorder	0.095			235	52	site2_PSSM_P	0.033
	236	94	site4_PSSM_T	0.095			236	364	site3_SS_Helix	0.033
	237	204	site10_PSSM_E	0.095			237	529	site7_AAFreq	0.033
	238	307	site15_PSSM_I	0.095			238	43	site2_PSSM_Q	0.031
	239	477	site7_AAF_Secondary structure	0.095			239	516	site16_AAF_Polarity	0.031
	240	149	site7_PSSM_K	0.094			240	300	site15_PSSM_N	0.031
	241	152	site7_PSSM_P	0.094			241	17	site17_Disorder	0.031
	242	529	site7_AAFreq	0.094			242	142	site7_PSSM_C	0.03
	243	313	site15_PSSM_S	0.094			243	65	site3_PSSM_G	0.03
	244	471	site6_AAF_Polarity	0.093			244	370	site5_SS_Helix	0.03
	245	459	site4_AAF_Electrostatic charge	0.093			245	244	site12_PSSM_E	0.03
	246	150	site7_PSSM_M	0.093			246	120	site6_PSSM_N	0.03
	247	461	site4_AAF_Polarity	0.092			247	491	site11_AAF_Polarity	0.03
	248	484	site10_AAF_Electrostatic charge	0.092			248	175	site8_PSSM_W	0.029
	249	91	site4_PSSM_F	0.091			249	376	site7_SS_Helix	0.029
	250	140	site7_PSSM_N	0.091			250	53	site2_PSSM_S	0.029
	251	411	site2_SA_Buried	0.091			251	140	site7_PSSM_N	0.029
	252	176	site8_PSSM_Y	0.091			252	25	site1_PSSM_G	0.029
	253	232	site11_PSSM_P	0.09			253	334	site16_PSSM_T	0.028
	254	259	site13_PSSM_R	0.089			254	16	site16_Disorder	0.028
	255	75	site3_PSSM_W	0.089			255	411	site2_SA_Buried	0.028
	256	276	site13_PSSM_Y	0.089			256	236	site11_PSSM_Y	0.028
	257	44	site2_PSSM_E	0.089			257	512	site15_AAF_Secondary structure	0.028
	258	47	site2_PSSM_I	0.089			258	221	site11_PSSM_D	0.028
	259	437	site15_SA_Buried	0.089			259	92	site4_PSSM_P	0.028
	260	183	site9_PSSM_Q	0.087			260	481	site8_AAF_Polarity	0.028
	261	63	site3_PSSM_Q	0.087			261	501	site13_AAF_Polarity	0.028
	262	143	site7_PSSM_Q	0.087			262	21	site1_PSSM_D	0.028
	263	410	site1_SA_Exposed	0.086			263	190	site9_PSSM_M	0.028
	264	512	site15_AAF_Secondary structure	0.086			264	111	site5_PSSM_F	0.028
	265	53	site2_PSSM_S	0.086			265	358	site1_SS_Helix	0.028
	266	142	site7_PSSM_C	0.086			266	148	site7_PSSM_L	0.028
	267	412	site2_SA_Exposed	0.085			267	400	site15_SS_Helix	0.027
	268	293	site14_PSSM_S	0.085			268	477	site7_AAF_Secondary structure	0.027
	269	255	site12_PSSM_W	0.085			269	54	site2_PSSM_T	0.027
	270	408	site17_SS_Other	0.084			270	197	site9_PSSM_V	0.027
	271	105	site5_PSSM_G	0.084			271	69	site3_PSSM_K	0.027
	272	218	site11_PSSM_A	0.084			272	72	site3_PSSM_P	0.026
	273	239	site12_PSSM_R	0.084			273	297	site14_PSSM_V	0.026
	274	205	site10_PSSM_G	0.084			274	232	site11_PSSM_P	0.026
	275	380	site8_SS_Strand	0.084			275	464	site5_AAF_Electrostatic charge	0.026
	276	418	site5_SA_Exposed	0.084			276	112	site5_PSSM_P	0.026
	277	298	site15_PSSM_A	0.083			277	373	site6_SS_Helix	0.026
	278	359	site1_SS_Strand	0.083			278	183	site9_PSSM_Q	0.026
	279	303	site15_PSSM_Q	0.083			279	97	site4_PSSM_V	0.026
	280	129	site6_PSSM_K	0.083			280	518	site17_AAF_Codon diversity	0.026
	281	222	site11_PSSM_C	0.082			281	166	site8_PSSM_H	0.025
	282	166	site8_PSSM_H	0.082			282	412	site2_SA_Exposed	0.025
	283	229	site11_PSSM_K	0.081			283	91	site4_PSSM_F	0.025
	284	436	site14_SA_Exposed	0.081			284	445	site1_AAF_Molecular volume	0.025
	285	92	site4_PSSM_P	0.08			285	149	site7_PSSM_K	0.024
	286	169	site8_PSSM_K	0.08			286	266	site13_PSSM_H	0.024
	287	224	site11_PSSM_E	0.079			287	73	site3_PSSM_S	0.024
	288	59	site3_PSSM_R	0.078			288	220	site11_PSSM_N	0.023
	289	464	site5_AAF_Electrostatic charge	0.078			289	141	site7_PSSM_D	0.023
	290	285	site14_PSSM_G	0.078			290	307	site15_PSSM_I	0.023
	291	351	site17_PSSM_F	0.078			291	484	site10_AAF_Electrostatic charge	0.023
	292	388	site11_SS_Helix	0.078			292	403	site16_SS_Helix	0.023
	293	1	site1_Disorder	0.078			293	293	site14_PSSM_S	0.022
	294	16	site16_Disorder	0.078			294	143	site7_PSSM_Q	0.023
	295	191	site9_PSSM_F	0.078			295	382	site9_SS_Helix	0.022
	296	20	site1_PSSM_N	0.078			296	169	site8_PSSM_K	0.021
	297	220	site11_PSSM_N	0.078			297	502	site13_AAF_Secondary structure	0.021
	298	417	site5_SA_Buried	0.078			298	47	site2_PSSM_I	0.02
	299	383	site9_SS_Strand	0.078			299	394	site13_SS_Helix	0.02
	300	347	site17_PSSM_I	0.078			300	446	site1_AAF_Polarity	0.02
	301	109	site5_PSSM_K	0.078			301	195	site9_PSSM_W	0.02
	302	363	site2_SS_Other	0.077			302	347	site17_PSSM_I	0.02
	303	518	site17_AAF_Codon diversity	0.077			303	152	site7_PSSM_P	0.02
	304	445	site1_AAF_Molecular volume	0.077			304	406	site17_SS_Helix	0.02
	305	287	site14_PSSM_I	0.076			305	115	site5_PSSM_W	0.019
	306	455	site3_AAF_Molecular volume	0.075			306	469	site6_AAF_Electrostatic charge	0.019
	307	48	site2_PSSM_L	0.075			307	145	site7_PSSM_G	0.018
	308	460	site4_AAF_Molecular volume	0.075			308	359	site1_SS_Strand	0.018
	309	507	site14_AAF_Secondary structure	0.075			309	248	site12_PSSM_L	0.016
	310	237	site11_PSSM_V	0.075			310	135	site6_PSSM_W	0.015
	311	260	site13_PSSM_N	0.075			311	455	site3_AAF_Molecular volume	0.015
	312	469	site6_AAF_Electrostatic charge	0.074			312	215	site10_PSSM_W	0.015
	313	446	site1_AAF_Polarity	0.074			313	44	site2_PSSM_E	0.015
	314	50	site2_PSSM_M	0.074			314	519	site17_AAF_Electrostatic charge	0.015
	315	30	site1_PSSM_M	0.073			315	487	site10_AAF_Secondary structure	0.015
	316	472	site6_AAF_Secondary structure	0.073			316	480	site8_AAF_Molecular volume	0.015
	317	104	site5_PSSM_E	0.073			317	408	site17_SS_Other	0.015
	318	196	site9_PSSM_Y	0.072			318	509	site15_AAF_Electrostatic charge	0.014
	319	379	site8_SS_Helix	0.072			319	460	site4_AAF_Molecular volume	0.014
	320	385	site10_SS_Helix	0.072			320	437	site15_SA_Buried	0.014
	321	17	site17_Disorder	0.072			321	351	site17_PSSM_F	0.014
	322	72	site3_PSSM_P	0.072			322	50	site2_PSSM_M	0.014
	323	367	site4_SS_Helix	0.072			323	507	site14_AAF_Secondary structure	0.014
	324	288	site14_PSSM_L	0.071			324	288	site14_PSSM_L	0.014
	325	227	site11_PSSM_I	0.071			325	218	site11_PSSM_A	0.014
	326	248	site12_PSSM_L	0.07			326	224	site11_PSSM_E	0.013
	327	409	site1_SA_Buried	0.07			327	329	site16_PSSM_K	0.012
	328	33	site1_PSSM_S	0.069			328	332	site16_PSSM_P	0.012
	329	113	site5_PSSM_S	0.069			329	298	site15_PSSM_A	0.012
	330	145	site7_PSSM_G	0.068			330	493	site12_AAF_Codon diversity	0.012
	331	112	site5_PSSM_P	0.068			331	404	site16_SS_Strand	0.012
	332	41	site2_PSSM_D	0.068			332	30	site1_PSSM_M	0.012
	333	398	site14_SS_Strand	0.067			333	520	site17_AAF_Molecular volume	0.012
	334	116	site5_PSSM_Y	0.067			334	105	site5_PSSM_G	0.012
	335	266	site13_PSSM_H	0.067			335	59	site3_PSSM_R	0.011
	336	197	site9_PSSM_V	0.067			336	498	site13_AAF_Codon diversity	0.011
	337	190	site9_PSSM_M	0.067			337	63	site3_PSSM_Q	0.011
	338	236	site11_PSSM_Y	0.067			338	393	site12_SS_Other	0.011
	339	235	site11_PSSM_W	0.067			339	226	site11_PSSM_H	0.011
	340	361	site2_SS_Helix	0.067			340	32	site1_PSSM_P	0.01
	341	336	site16_PSSM_Y	0.067			341	129	site6_PSSM_K	0.009
	342	119	site6_PSSM_R	0.067			342	229	site11_PSSM_K	0.01
	343	289	site14_PSSM_K	0.067			343	310	site15_PSSM_M	0.009
	344	264	site13_PSSM_E	0.067			344	303	site15_PSSM_Q	0.009
	345	308	site15_PSSM_L	0.065			345	398	site14_SS_Strand	0.009
	346	124	site6_PSSM_E	0.064			346	282	site14_PSSM_C	0.009
	347	394	site13_SS_Helix	0.064			347	410	site1_SA_Exposed	0.009
	348	334	site16_PSSM_T	0.064			348	479	site8_AAF_Electrostatic charge	0.009
	349	29	site1_PSSM_K	0.064			349	222	site11_PSSM_C	0.008
	350	519	site17_AAF_Electrostatic charge	0.064			350	216	site10_PSSM_Y	0.008
	351	480	site8_AAF_Molecular volume	0.064			351	444	site1_AAF_Electrostatic charge	0.008
	352	159	site8_PSSM_R	0.063			352	472	site6_AAF_Secondary structure	0.008
	353	509	site15_AAF_Electrostatic charge	0.063			353	237	site11_PSSM_V	0.008
	354	414	site3_SA_Exposed	0.063			354	450	site2_AAF_Molecular volume	0.007
	355	525	site3_AAFreq	0.063			355	172	site8_PSSM_P	0.007
	356	49	site2_PSSM_K	0.063			356	287	site14_PSSM_I	0.007
	357	173	site8_PSSM_S	0.062			357	113	site5_PSSM_S	0.007
	358	269	site13_PSSM_K	0.062			358	489	site11_AAF_Electrostatic charge	0.007
	359	487	site10_AAF_Secondary structure	0.062			359	356	site17_PSSM_Y	0.007
	360	214	site10_PSSM_T	0.062			360	506	site14_AAF_Polarity	0.006
	361	226	site11_PSSM_H	0.062			361	119	site6_PSSM_R	0.006
	362	370	site5_SS_Helix	0.061			362	227	site11_PSSM_I	0.006
	363	244	site12_PSSM_E	0.061			363	116	site5_PSSM_Y	0.006
	364	376	site7_SS_Helix	0.061			364	104	site5_PSSM_E	0.006
	365	364	site3_SS_Helix	0.061			365	20	site1_PSSM_N	0.006
	366	502	site13_AAF_Secondary structure	0.061			366	173	site8_PSSM_S	0.005
	367	127	site6_PSSM_I	0.061			367	436	site14_SA_Exposed	0.005
	368	66	site3_PSSM_H	0.061			368	305	site15_PSSM_G	0.005
	369	357	site17_PSSM_V	0.06			369	48	site2_PSSM_L	0.005
	370	435	site14_SA_Buried	0.06			370	474	site7_AAF_Electrostatic charge	0.004
	371	323	site16_PSSM_Q	0.06			371	37	site1_PSSM_V	0.004
	372	450	site2_AAF_Molecular volume	0.06			372	510	site15_AAF_Molecular volume	0.004
	373	282	site14_PSSM_C	0.059			373	33	site1_PSSM_S	0.004
	374	506	site14_AAF_Polarity	0.059			374	357	site17_PSSM_V	0.004
	375	413	site3_SA_Buried	0.058			375	363	site2_SS_Other	0.004
	376	498	site13_AAF_Codon diversity	0.057			376	494	site12_AAF_Electrostatic charge	0.003
	377	37	site1_PSSM_V	0.056			377	471	site6_AAF_Polarity	0.002
	378	373	site6_SS_Helix	0.056			378	323	site16_PSSM_Q	0.002
	379	175	site8_PSSM_W	0.056			379	387	site10_SS_Other	0.002
	380	115	site5_PSSM_W	0.056			380	418	site5_SA_Exposed	0.001
	381	393	site12_SS_Other	0.055			381	114	site5_PSSM_T	0.001
	382	215	site10_PSSM_W	0.055			382	55	site2_PSSM_W	0
	383	510	site15_AAF_Molecular volume	0.054			383	159	site8_PSSM_R	0.001
	384	306	site15_PSSM_H	0.054			384	454	site3_AAF_Electrostatic charge	0
	385	521	site17_AAF_Polarity	0.054			385	438	site15_SA_Exposed	0
	386	497	site12_AAF_Secondary structure	0.053			386	396	site13_SS_Other	0
	387	387	site10_SS_Other	0.053			387	285	site14_PSSM_G	0
	388	225	site11_PSSM_G	0.053			388	521	site17_AAF_Polarity	-0.001
	389	479	site8_AAF_Electrostatic charge	0.052			389	264	site13_PSSM_E	-0.001
	390	356	site17_PSSM_Y	0.052			390	151	site7_PSSM_F	-0.001
	391	82	site4_PSSM_C	0.052			391	495	site12_AAF_Molecular volume	-0.001
	392	474	site7_AAF_Electrostatic charge	0.052			392	525	site3_AAFreq	-0.001
	393	454	site3_AAF_Electrostatic charge	0.052			393	346	site17_PSSM_H	-0.001
	394	230	site11_PSSM_M	0.051			394	238	site12_PSSM_A	-0.002
	395	103	site5_PSSM_Q	0.051			395	214	site10_PSSM_T	-0.002
	396	128	site6_PSSM_L	0.051			396	260	site13_PSSM_N	-0.002
	397	231	site11_PSSM_F	0.051			397	462	site4_AAF_Secondary structure	-0.002
	398	346	site17_PSSM_H	0.051			398	443	site1_AAF_Codon diversity	-0.002
	399	216	site10_PSSM_Y	0.05			399	245	site12_PSSM_G	-0.002
	400	382	site9_SS_Helix	0.05			400	308	site15_PSSM_L	-0.003
	401	358	site1_SS_Helix	0.05			401	127	site6_PSSM_I	-0.003
	402	466	site5_AAF_Polarity	0.05			402	417	site5_SA_Buried	-0.003
	403	130	site6_PSSM_M	0.05			403	497	site12_AAF_Secondary structure	-0.003
	404	329	site16_PSSM_K	0.05			404	289	site14_PSSM_K	-0.003
	405	172	site8_PSSM_P	0.05			405	156	site7_PSSM_Y	-0.003
	406	28	site1_PSSM_L	0.05			406	409	site1_SA_Buried	-0.003
	407	444	site1_AAF_Electrostatic charge	0.049			407	49	site2_PSSM_K	-0.003
	408	493	site12_AAF_Codon diversity	0.049			408	401	site15_SS_Strand	-0.003
	409	114	site5_PSSM_T	0.049			409	503	site14_AAF_Codon diversity	-0.004
	410	278	site14_PSSM_A	0.049			410	380	site8_SS_Strand	-0.004
	411	290	site14_PSSM_M	0.049			411	182	site9_PSSM_C	-0.004
	412	453	site3_AAF_Codon diversity	0.048			412	269	site13_PSSM_K	-0.004
	413	185	site9_PSSM_G	0.046			413	41	site2_PSSM_D	-0.004
	414	238	site12_PSSM_A	0.046			414	130	site6_PSSM_M	-0.005
	415	58	site3_PSSM_A	0.046			415	336	site16_PSSM_Y	-0.004
	416	228	site11_PSSM_L	0.046			416	315	site15_PSSM_W	-0.005
	417	520	site17_AAF_Molecular volume	0.045			417	109	site5_PSSM_K	-0.004
	418	462	site4_AAF_Secondary structure	0.045			418	453	site3_AAF_Codon diversity	-0.005
	419	135	site6_PSSM_W	0.045			419	515	site16_AAF_Molecular volume	-0.005
	420	123	site6_PSSM_Q	0.045			420	278	site14_PSSM_A	-0.006
	421	458	site4_AAF_Codon diversity	0.045			421	82	site4_PSSM_C	-0.006
	422	494	site12_AAF_Electrostatic charge	0.045			422	124	site6_PSSM_E	-0.006
	423	369	site4_SS_Other	0.045			423	66	site3_PSSM_H	-0.007
	424	305	site15_PSSM_G	0.045			424	414	site3_SA_Exposed	-0.007
	425	401	site15_SS_Strand	0.045			425	306	site15_PSSM_H	-0.007
	426	404	site16_SS_Strand	0.044			426	231	site11_PSSM_F	-0.007
	427	443	site1_AAF_Codon diversity	0.042			427	155	site7_PSSM_W	-0.007
	428	463	site5_AAF_Codon diversity	0.042			428	402	site15_SS_Other	-0.007
	429	182	site9_PSSM_C	0.041			429	185	site9_PSSM_G	-0.007
	430	132	site6_PSSM_P	0.041			430	29	site1_PSSM_K	-0.007
	431	263	site13_PSSM_Q	0.04			431	51	site2_PSSM_F	-0.008
	432	195	site9_PSSM_W	0.04			432	230	site11_PSSM_M	-0.008
	433	45	site2_PSSM_G	0.04			433	225	site11_PSSM_G	-0.009
	434	155	site7_PSSM_W	0.039			434	483	site10_AAF_Codon diversity	-0.009
	435	32	site1_PSSM_P	0.039			435	435	site14_SA_Buried	-0.01
	436	332	site16_PSSM_P	0.039			436	228	site11_PSSM_L	-0.01
	437	217	site10_PSSM_V	0.038			437	132	site6_PSSM_P	-0.01
	438	250	site12_PSSM_M	0.037			438	485	site10_AAF_Molecular volume	-0.01
	439	147	site7_PSSM_I	0.037			439	383	site9_SS_Strand	-0.011
	440	156	site7_PSSM_Y	0.037			440	466	site5_AAF_Polarity	-0.011
	441	39	site2_PSSM_R	0.037			441	154	site7_PSSM_T	-0.012
	442	372	site5_SS_Other	0.037			442	413	site3_SA_Buried	-0.012
	443	309	site15_PSSM_K	0.037			443	314	site15_PSSM_T	-0.012
	444	405	site16_SS_Other	0.036			444	457	site3_AAF_Secondary structure	-0.013
	445	164	site8_PSSM_E	0.036			445	311	site15_PSSM_F	-0.013
	446	316	site15_PSSM_Y	0.036			446	28	site1_PSSM_L	-0.013
	447	489	site11_AAF_Electrostatic charge	0.035			447	463	site5_AAF_Codon diversity	-0.013
	448	242	site12_PSSM_C	0.035			448	309	site15_PSSM_K	-0.013
	449	456	site3_AAF_Polarity	0.035			449	31	site1_PSSM_F	-0.013
	450	31	site1_PSSM_F	0.035			450	58	site3_PSSM_A	-0.013
	451	310	site15_PSSM_M	0.035			451	473	site7_AAF_Codon diversity	-0.013
	452	19	site1_PSSM_R	0.035			452	456	site3_AAF_Polarity	-0.013
	453	272	site13_PSSM_P	0.034			453	399	site14_SS_Other	-0.013
	454	485	site10_AAF_Molecular volume	0.034			454	95	site4_PSSM_W	-0.014
	455	67	site3_PSSM_I	0.033			455	275	site13_PSSM_W	-0.014
	456	56	site2_PSSM_Y	0.033			456	103	site5_PSSM_Q	-0.015
	457	402	site15_SS_Other	0.033			457	508	site15_AAF_Codon diversity	-0.015
	458	384	site9_SS_Other	0.032			458	252	site12_PSSM_P	-0.015
	459	154	site7_PSSM_T	0.032			459	128	site6_PSSM_L	-0.016
	460	151	site7_PSSM_F	0.031			460	27	site1_PSSM_I	-0.016
	461	27	site1_PSSM_I	0.031			461	290	site14_PSSM_M	-0.017
	462	314	site15_PSSM_T	0.031			462	488	site11_AAF_Codon diversity	-0.017
	463	79	site4_PSSM_R	0.031			463	19	site1_PSSM_R	-0.018
	464	254	site12_PSSM_T	0.029			464	490	site11_AAF_Molecular volume	-0.018
	465	503	site14_AAF_Codon diversity	0.028			465	369	site4_SS_Other	-0.018
	466	315	site15_PSSM_W	0.027			466	511	site15_AAF_Polarity	-0.018
	467	95	site4_PSSM_W	0.027			467	405	site16_SS_Other	-0.018
	468	483	site10_AAF_Codon diversity	0.027			468	254	site12_PSSM_T	-0.019
	469	110	site5_PSSM_M	0.027			469	451	site2_AAF_Polarity	-0.019
	470	163	site8_PSSM_Q	0.027			470	458	site4_AAF_Codon diversity	-0.019
	471	451	site2_AAF_Polarity	0.026			471	339	site17_PSSM_R	-0.02
	472	366	site3_SS_Other	0.026			472	56	site2_PSSM_Y	-0.02
	473	476	site7_AAF_Polarity	0.026			473	96	site4_PSSM_Y	-0.02
	474	251	site12_PSSM_F	0.026			474	123	site6_PSSM_Q	-0.02
	475	399	site14_SS_Other	0.026			475	447	site1_AAF_Secondary structure	-0.021
	476	515	site16_AAF_Molecular volume	0.026			476	102	site5_PSSM_C	-0.021
	477	396	site13_SS_Other	0.025			477	67	site3_PSSM_I	-0.022
	478	495	site12_AAF_Molecular volume	0.025			478	296	site14_PSSM_Y	-0.022
	479	422	site7_SA_Exposed	0.025			479	504	site14_AAF_Electrostatic charge	-0.022
	480	126	site6_PSSM_H	0.025			480	34	site1_PSSM_T	-0.023
	481	339	site17_PSSM_R	0.024			481	46	site2_PSSM_H	-0.023
	482	508	site15_AAF_Codon diversity	0.022			482	407	site17_SS_Strand	-0.024
	483	511	site15_AAF_Polarity	0.022			483	22	site1_PSSM_C	-0.024
	484	322	site16_PSSM_C	0.022			484	79	site4_PSSM_R	-0.024
	485	421	site7_SA_Buried	0.022			485	316	site15_PSSM_Y	-0.024
	486	381	site8_SS_Other	0.022			486	163	site8_PSSM_Q	-0.024
	487	245	site12_PSSM_G	0.022			487	250	site12_PSSM_M	-0.024
	488	312	site15_PSSM_P	0.022			488	206	site10_PSSM_H	-0.024
	489	96	site4_PSSM_Y	0.022			489	295	site14_PSSM_W	-0.025
	490	296	site14_PSSM_Y	0.021			490	272	site13_PSSM_P	-0.025
	491	46	site2_PSSM_H	0.021			491	78	site4_PSSM_A	-0.025
	492	362	site2_SS_Strand	0.02			492	110	site5_PSSM_M	-0.026
	493	70	site3_PSSM_M	0.019			493	302	site15_PSSM_C	-0.026
	494	256	site12_PSSM_Y	0.019			494	449	site2_AAF_Electrostatic charge	-0.026
	495	311	site15_PSSM_F	0.019			495	372	site5_SS_Other	-0.026
	496	34	site1_PSSM_T	0.019			496	505	site14_AAF_Molecular volume	-0.027
	497	55	site2_PSSM_W	0.018			497	335	site16_PSSM_W	-0.027
	498	252	site12_PSSM_P	0.018			498	322	site16_PSSM_C	-0.027
	499	488	site11_AAF_Codon diversity	0.017			499	492	site11_AAF_Secondary structure	-0.027
	500	138	site7_PSSM_A	0.017			500	164	site8_PSSM_E	-0.029
	501	71	site3_PSSM_F	0.017			501	217	site10_PSSM_V	-0.029
	502	77	site3_PSSM_V	0.017			502	291	site14_PSSM_F	-0.029
	503	78	site4_PSSM_A	0.016			503	312	site15_PSSM_P	-0.029
	504	153	site7_PSSM_S	0.016			504	319	site16_PSSM_R	-0.03
	505	294	site14_PSSM_T	0.016			505	263	site13_PSSM_Q	-0.03
	506	275	site13_PSSM_W	0.016			506	258	site13_PSSM_A	-0.03
	507	292	site14_PSSM_P	0.015			507	476	site7_AAF_Polarity	-0.031
	508	107	site5_PSSM_I	0.015			508	242	site12_PSSM_C	-0.032
	509	286	site14_PSSM_H	0.014			509	147	site7_PSSM_I	-0.032
	510	319	site16_PSSM_R	0.014			510	126	site6_PSSM_H	-0.032
	511	490	site11_AAF_Molecular volume	0.014			511	366	site3_SS_Other	-0.032
	512	335	site16_PSSM_W	0.013			512	465	site5_AAF_Molecular volume	-0.033
	513	291	site14_PSSM_F	0.013			513	292	site14_PSSM_P	-0.033
	514	457	site3_AAF_Secondary structure	0.013			514	422	site7_SA_Exposed	-0.033
	515	51	site2_PSSM_F	0.013			515	45	site2_PSSM_G	-0.034
	516	449	site2_AAF_Electrostatic charge	0.012			516	251	site12_PSSM_F	-0.034
	517	475	site7_AAF_Molecular volume	0.012			517	522	site17_AAF_Secondary structure	-0.035
	518	22	site1_PSSM_C	0.011			518	384	site9_SS_Other	-0.035
	519	62	site3_PSSM_C	0.01			519	294	site14_PSSM_T	-0.035
	520	473	site7_AAF_Codon diversity	0.01			520	352	site17_PSSM_P	-0.036
	521	522	site17_AAF_Secondary structure	0.008			521	256	site12_PSSM_Y	-0.036
	522	504	site14_AAF_Electrostatic charge	0.007			522	421	site7_SA_Buried	-0.037
	523	258	site13_PSSM_A	0.006			523	362	site2_SS_Strand	-0.037
	524	447	site1_AAF_Secondary structure	0.006			524	381	site8_SS_Other	-0.038
	525	505	site14_AAF_Molecular volume	0.006			525	74	site3_PSSM_T	-0.038
	526	407	site17_SS_Strand	0.005			526	475	site7_AAF_Molecular volume	-0.039
	527	74	site3_PSSM_T	0.004			527	39	site2_PSSM_R	-0.039
	528	368	site4_SS_Strand	0.004			528	138	site7_PSSM_A	-0.039
	529	371	site5_SS_Strand	0.004			529	70	site3_PSSM_M	-0.041
	530	102	site5_PSSM_C	0.003			530	286	site14_PSSM_H	-0.041
	531	492	site11_AAF_Secondary structure	0.003			531	107	site5_PSSM_I	-0.041
	532	352	site17_PSSM_P	0.002			532	71	site3_PSSM_F	-0.043
	533	465	site5_AAF_Molecular volume	0.001			533	153	site7_PSSM_S	-0.045
	534	365	site3_SS_Strand	0.001			534	77	site3_PSSM_V	-0.045
	535	295	site14_PSSM_W	0.001			535	62	site3_PSSM_C	-0.046
	536	302	site15_PSSM_C	0			536	365	site3_SS_Strand	-0.05
	537	206	site10_PSSM_H	0			537	371	site5_SS_Strand	-0.051
							538	368	site4_SS_Strand	-0.054

## Sheet: dataset2_winlen=17
	MaxRel features						mRMR features
	Order	Feature Index	Feature Name	Score			Order	Feature Index	Feature Name	Score
	1	193	site9_PSSM_S	0.565			1	193	site9_PSSM_S	0.565		The first 9 features in the mRMR feature table are the optimal 9 features selected by IFS.
	2	268	site13_PSSM_L	0.539			2	415	site4_SA_Buried	0.096
	3	270	site13_PSSM_M	0.521			3	233	site11_PSSM_S	0.168
	4	277	site13_PSSM_V	0.517			4	42	site2_PSSM_C	0.105
	5	42	site2_PSSM_C	0.483			5	431	site12_SA_Buried	0.097
	6	100	site5_PSSM_N	0.483			6	277	site13_PSSM_V	0.12
	7	233	site11_PSSM_S	0.476			7	389	site11_SS_Strand	0.111
	8	168	site8_PSSM_L	0.472			8	157	site7_PSSM_V	0.108
	9	88	site4_PSSM_L	0.47			9	160	site8_PSSM_N	0.093
	10	106	site5_PSSM_H	0.469			10	106	site5_PSSM_H	0.106
	11	167	site8_PSSM_I	0.462			11	535	site14_AAFreq	0.096
	12	170	site8_PSSM_M	0.452			12	268	site13_PSSM_L	0.106
	13	328	site16_PSSM_L	0.451			13	478	site8_AAF_Codon diversity	0.098
	14	353	site17_PSSM_S	0.451			14	174	site8_PSSM_T	0.095
	15	174	site8_PSSM_T	0.446			15	416	site4_SA_Exposed	0.091
	16	157	site7_PSSM_V	0.444			16	100	site5_PSSM_N	0.096
	17	177	site8_PSSM_V	0.441			17	426	site9_SA_Exposed	0.087
	18	134	site6_PSSM_T	0.438			18	88	site4_PSSM_L	0.094
	19	321	site16_PSSM_D	0.436			19	192	site9_PSSM_P	0.087
	20	81	site4_PSSM_D	0.429			20	270	site13_PSSM_M	0.09
	21	202	site10_PSSM_C	0.412			21	441	site17_SA_Buried	0.083
	22	136	site6_PSSM_Y	0.412			22	60	site3_PSSM_N	0.086
	23	144	site7_PSSM_E	0.401			23	374	site6_SS_Strand	0.083
	24	301	site15_PSSM_D	0.401			24	168	site8_PSSM_L	0.089
	25	350	site17_PSSM_M	0.401			25	211	site10_PSSM_F	0.08
	26	209	site10_PSSM_K	0.4			26	433	site13_SA_Buried	0.079
	27	325	site16_PSSM_G	0.398			27	177	site8_PSSM_V	0.084
	28	470	site6_AAF_Molecular volume	0.398			28	496	site12_AAF_Polarity	0.077
	29	342	site17_PSSM_C	0.393			29	353	site17_PSSM_S	0.081
	30	261	site13_PSSM_D	0.387			30	425	site9_SA_Buried	0.074
	31	199	site10_PSSM_R	0.386			31	482	site8_AAF_Secondary structure	0.08
	32	60	site3_PSSM_N	0.383			32	81	site4_PSSM_D	0.076
	33	117	site5_PSSM_V	0.382			33	178	site9_PSSM_A	0.072
	34	234	site11_PSSM_T	0.379			34	170	site8_PSSM_M	0.075
	35	203	site10_PSSM_Q	0.378			35	429	site11_SA_Buried	0.074
	36	24	site1_PSSM_E	0.377			36	439	site16_SA_Buried	0.074
	37	243	site12_PSSM_Q	0.374			37	199	site10_PSSM_R	0.078
	38	528	site6_AAFreq	0.373			38	194	site9_PSSM_T	0.073
	39	207	site10_PSSM_I	0.358			39	167	site8_PSSM_I	0.077
	40	340	site17_PSSM_N	0.358			40	486	site10_AAF_Polarity	0.072
	41	131	site6_PSSM_F	0.357			41	392	site12_SS_Strand	0.073
	42	344	site17_PSSM_E	0.354			42	24	site1_PSSM_E	0.076
	43	283	site14_PSSM_Q	0.351			43	131	site6_PSSM_F	0.074
	44	26	site1_PSSM_H	0.351			44	467	site5_AAF_Secondary structure	0.071
	45	85	site4_PSSM_G	0.351			45	342	site17_PSSM_C	0.073
	46	348	site17_PSSM_L	0.349			46	188	site9_PSSM_L	0.071
	47	83	site4_PSSM_Q	0.349			47	330	site16_PSSM_M	0.07
	48	84	site4_PSSM_E	0.348			48	442	site17_SA_Exposed	0.07
	49	249	site12_PSSM_K	0.346			49	209	site10_PSSM_K	0.071
	50	341	site17_PSSM_D	0.346			50	432	site12_SA_Exposed	0.072
	51	165	site8_PSSM_G	0.345			51	328	site16_PSSM_L	0.073
	52	93	site4_PSSM_S	0.345			52	87	site4_PSSM_I	0.069
	53	482	site8_AAF_Secondary structure	0.345			53	117	site5_PSSM_V	0.071
	54	101	site5_PSSM_D	0.345			54	430	site11_SA_Exposed	0.068
	55	64	site3_PSSM_E	0.342			55	83	site4_PSSM_Q	0.071
	56	188	site9_PSSM_L	0.339			56	377	site7_SS_Strand	0.067
	57	118	site6_PSSM_A	0.337			57	470	site6_AAF_Molecular volume	0.068
	58	349	site17_PSSM_K	0.327			58	338	site17_PSSM_A	0.068
	59	23	site1_PSSM_Q	0.327			59	321	site16_PSSM_D	0.069
	60	86	site4_PSSM_H	0.327			60	274	site13_PSSM_T	0.067
	61	239	site12_PSSM_R	0.322			61	93	site4_PSSM_S	0.068
	62	200	site10_PSSM_N	0.311			62	434	site13_SA_Exposed	0.067
	63	530	site8_AAFreq	0.31			63	350	site17_PSSM_M	0.068
	64	61	site3_PSSM_D	0.306			64	427	site10_SA_Buried	0.067
	65	240	site12_PSSM_N	0.302			65	325	site16_PSSM_G	0.065
	66	133	site6_PSSM_S	0.297			66	139	site7_PSSM_R	0.062
	67	304	site15_PSSM_E	0.295			67	134	site6_PSSM_T	0.064
	68	247	site12_PSSM_I	0.294			68	423	site8_SA_Buried	0.061
	69	257	site12_PSSM_V	0.293			69	241	site12_PSSM_D	0.061
	70	415	site4_SA_Buried	0.292			70	419	site6_SA_Buried	0.061
	71	244	site12_PSSM_E	0.29			71	202	site10_PSSM_C	0.064
	72	468	site6_AAF_Codon diversity	0.286			72	5	site5_Disorder	0.061
	73	534	site13_AAFreq	0.281			73	207	site10_PSSM_I	0.063
	74	68	site3_PSSM_L	0.278			74	532	site11_AAFreq	0.061
	75	389	site11_SS_Strand	0.277			75	301	site15_PSSM_D	0.061
	76	253	site12_PSSM_S	0.276			76	395	site13_SS_Strand	0.061
	77	416	site4_SA_Exposed	0.274			77	281	site14_PSSM_D	0.061
	78	38	site2_PSSM_A	0.271			78	528	site6_AAFreq	0.063
	79	25	site1_PSSM_G	0.256			79	428	site10_SA_Exposed	0.061
	80	499	site13_AAF_Electrostatic charge	0.252			80	101	site5_PSSM_D	0.061
	81	135	site6_PSSM_W	0.248			81	390	site11_SS_Other	0.06
	82	526	site4_AAFreq	0.242			82	341	site17_PSSM_D	0.06
	83	374	site6_SS_Strand	0.24			83	536	site15_AAFreq	0.059
	84	284	site14_PSSM_E	0.24			84	84	site4_PSSM_E	0.059
	85	392	site12_SS_Strand	0.238			85	2	site2_Disorder	0.058
	86	320	site16_PSSM_N	0.233			86	234	site11_PSSM_T	0.059
	87	292	site14_PSSM_P	0.231			87	198	site10_PSSM_A	0.057
	88	500	site13_AAF_Molecular volume	0.23			88	144	site7_PSSM_E	0.059
	89	333	site16_PSSM_S	0.229			89	208	site10_PSSM_L	0.057
	90	535	site14_AAFreq	0.229			90	283	site14_PSSM_Q	0.059
	91	425	site9_SA_Buried	0.224			91	121	site6_PSSM_D	0.057
	92	426	site9_SA_Exposed	0.224			92	136	site6_PSSM_Y	0.058
	93	448	site2_AAF_Codon diversity	0.224			93	331	site16_PSSM_F	0.057
	94	400	site15_SS_Helix	0.222			94	203	site10_PSSM_Q	0.057
	95	533	site12_AAFreq	0.221			95	424	site8_SA_Exposed	0.055
	96	524	site2_AAFreq	0.221			96	85	site4_PSSM_G	0.056
	97	478	site8_AAF_Codon diversity	0.216			97	189	site9_PSSM_K	0.055
	98	218	site11_PSSM_A	0.216			98	165	site8_PSSM_G	0.056
	99	441	site17_SA_Buried	0.214			99	23	site1_PSSM_Q	0.054
	100	532	site11_AAFreq	0.205			100	187	site9_PSSM_I	0.054
	101	160	site8_PSSM_N	0.203			101	299	site15_PSSM_R	0.054
	102	377	site7_SS_Strand	0.202			102	3	site3_Disorder	0.054
	103	433	site13_SA_Buried	0.199			103	64	site3_PSSM_E	0.057
	104	192	site9_PSSM_P	0.194			104	523	site1_AAFreq	0.054
	105	397	site14_SS_Helix	0.188			105	118	site6_PSSM_A	0.054
	106	343	site17_PSSM_Q	0.185			106	494	site12_AAF_Electrostatic charge	0.054
	107	495	site12_AAF_Molecular volume	0.183			107	12	site12_Disorder	0.054
	108	442	site17_SA_Exposed	0.182			108	249	site12_PSSM_K	0.055
	109	434	site13_SA_Exposed	0.176			109	344	site17_PSSM_E	0.053
	110	87	site4_PSSM_I	0.176			110	461	site4_AAF_Polarity	0.053
	111	211	site10_PSSM_F	0.174			111	223	site11_PSSM_Q	0.052
	112	467	site5_AAF_Secondary structure	0.173			112	533	site12_AAFreq	0.052
	113	395	site13_SS_Strand	0.17			113	420	site6_SA_Exposed	0.053
	114	406	site17_SS_Helix	0.169			114	261	site13_PSSM_D	0.054
	115	331	site16_PSSM_F	0.169			115	459	site4_AAF_Electrostatic charge	0.052
	116	423	site8_SA_Buried	0.169			116	243	site12_PSSM_Q	0.053
	117	424	site8_SA_Exposed	0.169			117	35	site1_PSSM_W	0.052
	118	523	site1_AAFreq	0.166			118	122	site6_PSSM_C	0.052
	119	429	site11_SA_Buried	0.165			119	86	site4_PSSM_H	0.054
	120	430	site11_SA_Exposed	0.165			120	26	site1_PSSM_H	0.053
	121	431	site12_SA_Buried	0.165			121	440	site16_SA_Exposed	0.051
	122	486	site10_AAF_Polarity	0.162			122	276	site13_PSSM_Y	0.051
	123	318	site16_PSSM_A	0.16			123	340	site17_PSSM_N	0.053
	124	439	site16_SA_Buried	0.159			124	186	site9_PSSM_H	0.051
	125	223	site11_PSSM_Q	0.159			125	68	site3_PSSM_L	0.052
	126	403	site16_SS_Helix	0.158			126	6	site6_Disorder	0.052
	127	390	site11_SS_Other	0.155			127	534	site13_AAFreq	0.053
	128	360	site1_SS_Other	0.154			128	530	site8_AAFreq	0.052
	129	496	site12_AAF_Polarity	0.154			129	391	site12_SS_Helix	0.051
	130	537	site16_AAFreq	0.153			130	239	site12_PSSM_R	0.051
	131	527	site5_AAFreq	0.153			131	146	site7_PSSM_H	0.05
	132	419	site6_SA_Buried	0.152			132	133	site6_PSSM_S	0.051
	133	432	site12_SA_Exposed	0.152			133	9	site9_Disorder	0.05
	134	208	site10_PSSM_L	0.152			134	162	site8_PSSM_C	0.049
	135	281	site14_PSSM_D	0.147			135	526	site4_AAFreq	0.049
	136	178	site9_PSSM_A	0.145			136	200	site10_PSSM_N	0.048
	137	427	site10_SA_Buried	0.145			137	197	site9_PSSM_V	0.048
	138	428	site10_SA_Exposed	0.145			138	349	site17_PSSM_K	0.049
	139	189	site9_PSSM_K	0.142			139	184	site9_PSSM_E	0.048
	140	536	site15_AAFreq	0.141			140	360	site1_SS_Other	0.049
	141	289	site14_PSSM_K	0.139			141	89	site4_PSSM_K	0.049
	142	330	site16_PSSM_M	0.139			142	348	site17_PSSM_L	0.05
	143	194	site9_PSSM_T	0.139			143	4	site4_Disorder	0.049
	144	241	site12_PSSM_D	0.139			144	240	site12_PSSM_N	0.05
	145	420	site6_SA_Exposed	0.139			145	235	site11_PSSM_W	0.048
	146	529	site7_AAFreq	0.137			146	172	site8_PSSM_P	0.048
	147	172	site8_PSSM_P	0.136			147	204	site10_PSSM_E	0.048
	148	299	site15_PSSM_R	0.136			148	257	site12_PSSM_V	0.049
	149	143	site7_PSSM_Q	0.136			149	468	site6_AAF_Codon diversity	0.047
	150	140	site7_PSSM_N	0.134			150	43	site2_PSSM_Q	0.047
	151	139	site7_PSSM_R	0.132			151	11	site11_Disorder	0.047
	152	338	site17_PSSM_A	0.132			152	529	site7_AAFreq	0.047
	153	440	site16_SA_Exposed	0.132			153	495	site12_AAF_Molecular volume	0.047
	154	461	site4_AAF_Polarity	0.131			154	57	site2_PSSM_V	0.047
	155	184	site9_PSSM_E	0.13			155	99	site5_PSSM_R	0.046
	156	57	site2_PSSM_V	0.128			156	210	site10_PSSM_M	0.046
	157	459	site4_AAF_Electrostatic charge	0.127			157	524	site2_AAFreq	0.046
	158	274	site13_PSSM_T	0.126			158	179	site9_PSSM_R	0.045
	159	494	site12_AAF_Electrostatic charge	0.122			159	7	site7_Disorder	0.045
	160	161	site8_PSSM_D	0.122			160	317	site15_PSSM_V	0.045
	161	386	site10_SS_Strand	0.121			161	527	site5_AAFreq	0.045
	162	169	site8_PSSM_K	0.121			162	94	site4_PSSM_T	0.045
	163	531	site10_AAFreq	0.121			163	337	site16_PSSM_V	0.045
	164	5	site5_Disorder	0.12			164	304	site15_PSSM_E	0.045
	165	121	site6_PSSM_D	0.12			165	72	site3_PSSM_P	0.045
	166	204	site10_PSSM_E	0.12			166	61	site3_PSSM_D	0.045
	167	146	site7_PSSM_H	0.119			167	140	site7_PSSM_N	0.044
	168	487	site10_AAF_Secondary structure	0.119			168	375	site6_SS_Other	0.044
	169	410	site1_SA_Exposed	0.119			169	247	site12_PSSM_I	0.045
	170	210	site10_PSSM_M	0.118			170	219	site11_PSSM_R	0.043
	171	491	site11_AAF_Polarity	0.117			171	14	site14_Disorder	0.043
	172	187	site9_PSSM_I	0.116			172	400	site15_SS_Helix	0.043
	173	507	site14_AAF_Secondary structure	0.115			173	289	site14_PSSM_K	0.042
	174	306	site15_PSSM_H	0.115			174	244	site12_PSSM_E	0.043
	175	317	site15_PSSM_V	0.114			175	183	site9_PSSM_Q	0.042
	176	123	site6_PSSM_Q	0.114			176	236	site11_PSSM_Y	0.042
	177	2	site2_Disorder	0.113			177	499	site13_AAF_Electrostatic charge	0.042
	178	198	site10_PSSM_A	0.113			178	8	site8_Disorder	0.042
	179	12	site12_Disorder	0.113			179	537	site16_AAFreq	0.041
	180	3	site3_Disorder	0.113			180	76	site3_PSSM_Y	0.041
	181	4	site4_Disorder	0.113			181	135	site6_PSSM_W	0.041
	182	122	site6_PSSM_C	0.113			182	161	site8_PSSM_D	0.041
	183	9	site9_Disorder	0.113			183	15	site15_Disorder	0.041
	184	6	site6_Disorder	0.113			184	448	site2_AAF_Codon diversity	0.041
	185	89	site4_PSSM_K	0.113			185	181	site9_PSSM_D	0.04
	186	219	site11_PSSM_R	0.113			186	111	site5_PSSM_F	0.04
	187	21	site1_PSSM_D	0.113			187	367	site4_SS_Helix	0.04
	188	173	site8_PSSM_S	0.112			188	343	site17_PSSM_Q	0.041
	189	337	site16_PSSM_V	0.112			189	151	site7_PSSM_F	0.04
	190	484	site10_AAF_Electrostatic charge	0.111			190	36	site1_PSSM_Y	0.04
	191	111	site5_PSSM_F	0.111			191	75	site3_PSSM_W	0.04
	192	73	site3_PSSM_S	0.11			192	507	site14_AAF_Secondary structure	0.04
	193	99	site5_PSSM_R	0.108			193	10	site10_Disorder	0.04
	194	326	site16_PSSM_H	0.107			194	201	site10_PSSM_D	0.04
	195	8	site8_Disorder	0.107			195	98	site5_PSSM_A	0.04
	196	11	site11_Disorder	0.107			196	484	site10_AAF_Electrostatic charge	0.04
	197	197	site9_PSSM_V	0.107			197	51	site2_PSSM_F	0.04
	198	43	site2_PSSM_Q	0.107			198	253	site12_PSSM_S	0.04
	199	7	site7_Disorder	0.107			199	13	site13_Disorder	0.04
	200	186	site9_PSSM_H	0.107			200	143	site7_PSSM_Q	0.04
	201	237	site11_PSSM_V	0.107			201	373	site6_SS_Helix	0.039
	202	307	site15_PSSM_I	0.107			202	500	site13_AAF_Molecular volume	0.039
	203	375	site6_SS_Other	0.107			203	388	site11_SS_Helix	0.038
	204	538	site17_AAFreq	0.106			204	38	site2_PSSM_A	0.038
	205	229	site11_PSSM_K	0.106			205	123	site6_PSSM_Q	0.038
	206	104	site5_PSSM_E	0.106			206	17	site17_Disorder	0.038
	207	271	site13_PSSM_F	0.106			207	292	site14_PSSM_P	0.039
	208	265	site13_PSSM_G	0.105			208	531	site10_AAFreq	0.038
	209	166	site8_PSSM_H	0.105			209	397	site14_SS_Helix	0.038
	210	238	site12_PSSM_A	0.104			210	112	site5_PSSM_P	0.037
	211	52	site2_PSSM_P	0.104			211	487	site10_AAF_Secondary structure	0.038
	212	51	site2_PSSM_F	0.104			212	370	site5_SS_Helix	0.037
	213	92	site4_PSSM_P	0.102			213	491	site11_AAF_Polarity	0.037
	214	183	site9_PSSM_Q	0.102			214	16	site16_Disorder	0.037
	215	97	site4_PSSM_V	0.102			215	25	site1_PSSM_G	0.037
	216	179	site9_PSSM_R	0.101			216	355	site17_PSSM_W	0.037
	217	201	site10_PSSM_D	0.101			217	92	site4_PSSM_P	0.037
	218	35	site1_PSSM_W	0.101			218	318	site16_PSSM_A	0.036
	219	10	site10_Disorder	0.101			219	169	site8_PSSM_K	0.036
	220	276	site13_PSSM_Y	0.101			220	307	site15_PSSM_I	0.036
	221	248	site12_PSSM_L	0.101			221	166	site8_PSSM_H	0.035
	222	36	site1_PSSM_Y	0.1			222	205	site10_PSSM_G	0.035
	223	76	site3_PSSM_Y	0.1			223	266	site13_PSSM_H	0.035
	224	66	site3_PSSM_H	0.099			224	320	site16_PSSM_N	0.036
	225	481	site8_AAF_Polarity	0.099			225	142	site7_PSSM_C	0.035
	226	149	site7_PSSM_K	0.099			226	218	site11_PSSM_A	0.035
	227	327	site16_PSSM_I	0.099			227	376	site7_SS_Helix	0.035
	228	436	site14_SA_Exposed	0.099			228	237	site11_PSSM_V	0.035
	229	48	site2_PSSM_L	0.098			229	265	site13_PSSM_G	0.035
	230	98	site5_PSSM_A	0.098			230	333	site16_PSSM_S	0.035
	231	224	site11_PSSM_E	0.098			231	196	site9_PSSM_Y	0.035
	232	69	site3_PSSM_K	0.097			232	176	site8_PSSM_Y	0.035
	233	142	site7_PSSM_C	0.097			233	173	site8_PSSM_S	0.035
	234	137	site6_PSSM_V	0.096			234	284	site14_PSSM_E	0.034
	235	266	site13_PSSM_H	0.096			235	158	site8_PSSM_A	0.033
	236	220	site11_PSSM_N	0.096			236	300	site15_PSSM_N	0.033
	237	13	site13_Disorder	0.095			237	262	site13_PSSM_C	0.033
	238	14	site14_Disorder	0.095			238	259	site13_PSSM_R	0.033
	239	391	site12_SS_Helix	0.095			239	326	site16_PSSM_H	0.033
	240	15	site15_Disorder	0.095			240	305	site15_PSSM_G	0.032
	241	259	site13_PSSM_R	0.095			241	80	site4_PSSM_N	0.032
	242	17	site17_Disorder	0.095			242	73	site3_PSSM_S	0.032
	243	16	site16_Disorder	0.095			243	248	site12_PSSM_L	0.031
	244	94	site4_PSSM_T	0.095			244	175	site8_PSSM_W	0.031
	245	151	site7_PSSM_F	0.095			245	513	site16_AAF_Codon diversity	0.031
	246	513	site16_AAF_Codon diversity	0.095			246	385	site10_SS_Helix	0.031
	247	438	site15_SA_Exposed	0.095			247	97	site4_PSSM_V	0.031
	248	116	site5_PSSM_Y	0.093			248	52	site2_PSSM_P	0.031
	249	355	site17_PSSM_W	0.092			249	393	site12_SS_Other	0.03
	250	273	site13_PSSM_S	0.092			250	116	site5_PSSM_Y	0.03
	251	105	site5_PSSM_G	0.091			251	379	site8_SS_Helix	0.03
	252	393	site12_SS_Other	0.091			252	212	site10_PSSM_P	0.03
	253	44	site2_PSSM_E	0.09			253	271	site13_PSSM_F	0.03
	254	40	site2_PSSM_N	0.09			254	149	site7_PSSM_K	0.03
	255	262	site13_PSSM_C	0.09			255	105	site5_PSSM_G	0.03
	256	91	site4_PSSM_F	0.09			256	386	site10_SS_Strand	0.03
	257	181	site9_PSSM_D	0.089			257	91	site4_PSSM_F	0.03
	258	162	site8_PSSM_C	0.089			258	378	site7_SS_Other	0.029
	259	236	site11_PSSM_Y	0.089			259	171	site8_PSSM_F	0.029
	260	235	site11_PSSM_W	0.089			260	21	site1_PSSM_D	0.028
	261	279	site14_PSSM_R	0.089			261	538	site17_AAFreq	0.027
	262	282	site14_PSSM_C	0.089			262	125	site6_PSSM_G	0.027
	263	65	site3_PSSM_G	0.089			263	180	site9_PSSM_N	0.027
	264	20	site1_PSSM_N	0.089			264	460	site4_AAF_Molecular volume	0.027
	265	280	site14_PSSM_N	0.088			265	403	site16_SS_Helix	0.026
	266	63	site3_PSSM_Q	0.087			266	361	site2_SS_Helix	0.026
	267	300	site15_PSSM_N	0.087			267	65	site3_PSSM_G	0.026
	268	158	site8_PSSM_A	0.087			268	44	site2_PSSM_E	0.026
	269	232	site11_PSSM_P	0.086			269	364	site3_SS_Helix	0.025
	270	185	site9_PSSM_G	0.086			270	69	site3_PSSM_K	0.025
	271	305	site15_PSSM_G	0.086			271	288	site14_PSSM_L	0.025
	272	460	site4_AAF_Molecular volume	0.085			272	505	site14_AAF_Molecular volume	0.025
	273	314	site15_PSSM_T	0.085			273	406	site17_SS_Helix	0.025
	274	408	site17_SS_Other	0.084			274	238	site12_PSSM_A	0.025
	275	171	site8_PSSM_F	0.084			275	469	site6_AAF_Electrostatic charge	0.025
	276	376	site7_SS_Helix	0.084			276	220	site11_PSSM_N	0.024
	277	370	site5_SS_Helix	0.084			277	518	site17_AAF_Codon diversity	0.024
	278	373	site6_SS_Helix	0.084			278	306	site15_PSSM_H	0.025
	279	72	site3_PSSM_P	0.084			279	40	site2_PSSM_N	0.024
	280	367	site4_SS_Helix	0.084			280	90	site4_PSSM_M	0.024
	281	402	site15_SS_Other	0.083			281	358	site1_SS_Helix	0.023
	282	525	site3_AAFreq	0.083			282	32	site1_PSSM_P	0.023
	283	518	site17_AAF_Codon diversity	0.082			283	464	site5_AAF_Electrostatic charge	0.022
	284	129	site6_PSSM_K	0.082			284	229	site11_PSSM_K	0.022
	285	90	site4_PSSM_M	0.082			285	282	site14_PSSM_C	0.022
	286	264	site13_PSSM_E	0.081			286	396	site13_SS_Other	0.022
	287	47	site2_PSSM_I	0.081			287	279	site14_PSSM_R	0.022
	288	409	site1_SA_Buried	0.081			288	356	site17_PSSM_Y	0.021
	289	477	site7_AAF_Secondary structure	0.08			289	327	site16_PSSM_I	0.021
	290	378	site7_SS_Other	0.08			290	246	site12_PSSM_H	0.021
	291	112	site5_PSSM_P	0.08			291	129	site6_PSSM_K	0.021
	292	469	site6_AAF_Electrostatic charge	0.079			292	438	site15_SA_Exposed	0.021
	293	309	site15_PSSM_K	0.078			293	104	site5_PSSM_E	0.021
	294	379	site8_SS_Helix	0.078			294	411	site2_SA_Buried	0.02
	295	388	site11_SS_Helix	0.078			295	354	site17_PSSM_T	0.02
	296	212	site10_PSSM_P	0.078			296	402	site15_SS_Other	0.02
	297	225	site11_PSSM_G	0.077			297	382	site9_SS_Helix	0.02
	298	288	site14_PSSM_L	0.076			298	410	site1_SA_Exposed	0.02
	299	82	site4_PSSM_C	0.076			299	185	site9_PSSM_G	0.02
	300	356	site17_PSSM_Y	0.076			300	190	site9_PSSM_M	0.02
	301	298	site15_PSSM_A	0.075			301	347	site17_PSSM_I	0.02
	302	435	site14_SA_Buried	0.075			302	48	site2_PSSM_L	0.019
	303	297	site14_PSSM_V	0.075			303	224	site11_PSSM_E	0.019
	304	323	site16_PSSM_Q	0.075			304	477	site7_AAF_Secondary structure	0.019
	305	176	site8_PSSM_Y	0.074			305	525	site3_AAFreq	0.019
	306	347	site17_PSSM_I	0.074			306	115	site5_PSSM_W	0.019
	307	454	site3_AAF_Electrostatic charge	0.073			307	481	site8_AAF_Polarity	0.019
	308	221	site11_PSSM_D	0.072			308	232	site11_PSSM_P	0.018
	309	125	site6_PSSM_G	0.072			309	334	site16_PSSM_T	0.018
	310	75	site3_PSSM_W	0.072			310	137	site6_PSSM_V	0.018
	311	196	site9_PSSM_Y	0.072			311	273	site13_PSSM_S	0.018
	312	303	site15_PSSM_Q	0.072			312	47	site2_PSSM_I	0.018
	313	437	site15_SA_Buried	0.072			313	394	site13_SS_Helix	0.018
	314	455	site3_AAF_Molecular volume	0.071			314	329	site16_PSSM_K	0.018
	315	148	site7_PSSM_L	0.07			315	310	site15_PSSM_M	0.018
	316	464	site5_AAF_Electrostatic charge	0.069			316	82	site4_PSSM_C	0.018
	317	226	site11_PSSM_H	0.069			317	66	site3_PSSM_H	0.017
	318	124	site6_PSSM_E	0.069			318	314	site15_PSSM_T	0.017
	319	53	site2_PSSM_S	0.069			319	436	site14_SA_Exposed	0.017
	320	372	site5_SS_Other	0.068			320	474	site7_AAF_Electrostatic charge	0.016
	321	462	site4_AAF_Secondary structure	0.068			321	298	site15_PSSM_A	0.016
	322	509	site15_AAF_Electrostatic charge	0.068			322	280	site14_PSSM_N	0.016
	323	46	site2_PSSM_H	0.068			323	332	site16_PSSM_P	0.016
	324	363	site2_SS_Other	0.067			324	408	site17_SS_Other	0.014
	325	180	site9_PSSM_N	0.067			325	444	site1_AAF_Electrostatic charge	0.014
	326	205	site10_PSSM_G	0.067			326	124	site6_PSSM_E	0.014
	327	385	site10_SS_Helix	0.067			327	506	site14_AAF_Polarity	0.014
	328	519	site17_AAF_Electrostatic charge	0.067			328	412	site2_SA_Exposed	0.013
	329	33	site1_PSSM_S	0.066			329	454	site3_AAF_Electrostatic charge	0.013
	330	32	site1_PSSM_P	0.065			330	215	site10_PSSM_W	0.012
	331	411	site2_SA_Buried	0.064			331	509	site15_AAF_Electrostatic charge	0.012
	332	329	site16_PSSM_K	0.064			332	113	site5_PSSM_S	0.012
	333	287	site14_PSSM_I	0.064			333	20	site1_PSSM_N	0.012
	334	474	site7_AAF_Electrostatic charge	0.064			334	502	site13_AAF_Secondary structure	0.011
	335	505	site14_AAF_Molecular volume	0.064			335	517	site16_AAF_Secondary structure	0.011
	336	260	site13_PSSM_N	0.063			336	155	site7_PSSM_W	0.011
	337	521	site17_AAF_Polarity	0.063			337	446	site1_AAF_Polarity	0.011
	338	446	site1_AAF_Polarity	0.063			338	520	site17_AAF_Molecular volume	0.011
	339	369	site4_SS_Other	0.063			339	245	site12_PSSM_G	0.01
	340	396	site13_SS_Other	0.063			340	516	site16_AAF_Polarity	0.01
	341	359	site1_SS_Strand	0.063			341	489	site11_AAF_Electrostatic charge	0.01
	342	150	site7_PSSM_M	0.062			342	498	site13_AAF_Codon diversity	0.01
	343	380	site8_SS_Strand	0.062			343	63	site3_PSSM_Q	0.01
	344	422	site7_SA_Exposed	0.062			344	437	site15_SA_Buried	0.01
	345	418	site5_SA_Exposed	0.062			345	519	site17_AAF_Electrostatic charge	0.01
	346	383	site9_SS_Strand	0.062			346	191	site9_PSSM_F	0.01
	347	175	site8_PSSM_W	0.061			347	264	site13_PSSM_E	0.009
	348	115	site5_PSSM_W	0.061			348	345	site17_PSSM_G	0.008
	349	364	site3_SS_Helix	0.061			349	455	site3_AAF_Molecular volume	0.008
	350	80	site4_PSSM_N	0.061			350	182	site9_PSSM_C	0.008
	351	354	site17_PSSM_T	0.061			351	315	site15_PSSM_W	0.008
	352	498	site13_AAF_Codon diversity	0.061			352	359	site1_SS_Strand	0.008
	353	450	site2_AAF_Molecular volume	0.061			353	53	site2_PSSM_S	0.008
	354	517	site16_AAF_Secondary structure	0.061			354	231	site11_PSSM_F	0.008
	355	516	site16_AAF_Polarity	0.06			355	303	site15_PSSM_Q	0.008
	356	308	site15_PSSM_L	0.06			356	323	site16_PSSM_Q	0.007
	357	231	site11_PSSM_F	0.06			357	351	site17_PSSM_F	0.006
	358	444	site1_AAF_Electrostatic charge	0.059			358	453	site3_AAF_Codon diversity	0.006
	359	113	site5_PSSM_S	0.058			359	309	site15_PSSM_K	0.006
	360	506	site14_AAF_Polarity	0.058			360	297	site14_PSSM_V	0.006
	361	50	site2_PSSM_M	0.058			361	1	site1_Disorder	0.006
	362	351	site17_PSSM_F	0.057			362	490	site11_AAF_Molecular volume	0.006
	363	227	site11_PSSM_I	0.056			363	404	site16_SS_Strand	0.006
	364	155	site7_PSSM_W	0.055			364	316	site15_PSSM_Y	0.005
	365	334	site16_PSSM_T	0.055			365	225	site11_PSSM_G	0.005
	366	345	site17_PSSM_G	0.055			366	450	site2_AAF_Molecular volume	0.005
	367	453	site3_AAF_Codon diversity	0.055			367	50	site2_PSSM_M	0.005
	368	412	site2_SA_Exposed	0.055			368	521	site17_AAF_Polarity	0.005
	369	357	site17_PSSM_V	0.054			369	55	site2_PSSM_W	0.005
	370	497	site12_AAF_Secondary structure	0.054			370	462	site4_AAF_Secondary structure	0.004
	371	472	site6_AAF_Secondary structure	0.054			371	18	site1_PSSM_A	0.004
	372	49	site2_PSSM_K	0.054			372	512	site15_AAF_Secondary structure	0.004
	373	394	site13_SS_Helix	0.054			373	287	site14_PSSM_I	0.003
	374	182	site9_PSSM_C	0.053			374	221	site11_PSSM_D	0.003
	375	399	site14_SS_Other	0.053			375	409	site1_SA_Buried	0.003
	376	251	site12_PSSM_F	0.053			376	148	site7_PSSM_L	0.002
	377	18	site1_PSSM_A	0.053			377	435	site14_SA_Buried	0.002
	378	79	site4_PSSM_R	0.053			378	399	site14_SS_Other	0.002
	379	316	site15_PSSM_Y	0.052			379	363	site2_SS_Other	0.002
	380	222	site11_PSSM_C	0.052			380	357	site17_PSSM_V	0.002
	381	54	site2_PSSM_T	0.052			381	252	site12_PSSM_P	0.002
	382	421	site7_SA_Buried	0.052			382	127	site6_PSSM_I	0.002
	383	417	site5_SA_Buried	0.052			383	56	site2_PSSM_Y	0.002
	384	512	site15_AAF_Secondary structure	0.051			384	226	site11_PSSM_H	0.002
	385	502	site13_AAF_Secondary structure	0.051			385	515	site16_AAF_Molecular volume	0.002
	386	127	site6_PSSM_I	0.051			386	54	site2_PSSM_T	0.001
	387	520	site17_AAF_Molecular volume	0.05			387	480	site8_AAF_Molecular volume	0.001
	388	382	site9_SS_Helix	0.05			388	154	site7_PSSM_T	0.001
	389	361	site2_SS_Helix	0.05			389	46	site2_PSSM_H	0.001
	390	190	site9_PSSM_M	0.05			390	79	site4_PSSM_R	0.001
	391	246	site12_PSSM_H	0.05			391	119	site6_PSSM_R	0
	392	28	site1_PSSM_L	0.05			392	508	site15_AAF_Codon diversity	0
	393	37	site1_PSSM_V	0.05			393	227	site11_PSSM_I	0
	394	366	site3_SS_Other	0.049			394	445	site1_AAF_Molecular volume	-0.001
	395	332	site16_PSSM_P	0.049			395	33	site1_PSSM_S	-0.001
	396	313	site15_PSSM_S	0.049			396	324	site16_PSSM_E	-0.001
	397	285	site14_PSSM_G	0.048			397	308	site15_PSSM_L	-0.002
	398	45	site2_PSSM_G	0.048			398	497	site12_AAF_Secondary structure	-0.002
	399	387	site10_SS_Other	0.048			399	387	site10_SS_Other	-0.002
	400	445	site1_AAF_Molecular volume	0.048			400	479	site8_AAF_Electrostatic charge	-0.002
	401	163	site8_PSSM_Q	0.048			401	447	site1_AAF_Secondary structure	-0.002
	402	19	site1_PSSM_R	0.048			402	514	site16_AAF_Electrostatic charge	-0.003
	403	278	site14_PSSM_A	0.047			403	222	site11_PSSM_C	-0.003
	404	293	site14_PSSM_S	0.047			404	372	site5_SS_Other	-0.003
	405	119	site6_PSSM_R	0.047			405	251	site12_PSSM_F	-0.003
	406	120	site6_PSSM_N	0.046			406	472	site6_AAF_Secondary structure	-0.003
	407	230	site11_PSSM_M	0.045			407	37	site1_PSSM_V	-0.004
	408	114	site5_PSSM_T	0.045			408	260	site13_PSSM_N	-0.004
	409	59	site3_PSSM_R	0.045			409	49	site2_PSSM_K	-0.004
	410	358	site1_SS_Helix	0.045			410	28	site1_PSSM_L	-0.005
	411	56	site2_PSSM_Y	0.045			411	77	site3_PSSM_V	-0.006
	412	480	site8_AAF_Molecular volume	0.045			412	195	site9_PSSM_W	-0.006
	413	490	site11_AAF_Molecular volume	0.045			413	346	site17_PSSM_H	-0.006
	414	414	site3_SA_Exposed	0.045			414	418	site5_SA_Exposed	-0.006
	415	154	site7_PSSM_T	0.044			415	19	site1_PSSM_R	-0.006
	416	405	site16_SS_Other	0.044			416	150	site7_PSSM_M	-0.007
	417	254	site12_PSSM_T	0.044			417	120	site6_PSSM_N	-0.007
	418	404	site16_SS_Strand	0.044			418	163	site8_PSSM_Q	-0.007
	419	346	site17_PSSM_H	0.043			419	95	site4_PSSM_W	-0.007
	420	77	site3_PSSM_V	0.043			420	59	site3_PSSM_R	-0.007
	421	109	site5_PSSM_K	0.043			421	214	site10_PSSM_T	-0.007
	422	242	site12_PSSM_C	0.042			422	369	site4_SS_Other	-0.008
	423	250	site12_PSSM_M	0.041			423	488	site11_AAF_Codon diversity	-0.008
	424	128	site6_PSSM_L	0.041			424	398	site14_SS_Strand	-0.008
	425	501	site13_AAF_Polarity	0.041			425	475	site7_AAF_Molecular volume	-0.009
	426	315	site15_PSSM_W	0.04			426	485	site10_AAF_Molecular volume	-0.009
	427	398	site14_SS_Strand	0.04			427	452	site2_AAF_Secondary structure	-0.009
	428	452	site2_AAF_Secondary structure	0.04			428	114	site5_PSSM_T	-0.01
	429	269	site13_PSSM_K	0.04			429	422	site7_SA_Exposed	-0.01
	430	476	site7_AAF_Polarity	0.04			430	285	site14_PSSM_G	-0.01
	431	164	site8_PSSM_E	0.04			431	483	site10_AAF_Codon diversity	-0.011
	432	479	site8_AAF_Electrostatic charge	0.039			432	504	site14_AAF_Electrostatic charge	-0.011
	433	310	site15_PSSM_M	0.039			433	313	site15_PSSM_S	-0.011
	434	215	site10_PSSM_W	0.039			434	230	site11_PSSM_M	-0.011
	435	1	site1_Disorder	0.039			435	132	site6_PSSM_P	-0.011
	436	217	site10_PSSM_V	0.038			436	275	site13_PSSM_W	-0.011
	437	319	site16_PSSM_R	0.037			437	293	site14_PSSM_S	-0.011
	438	67	site3_PSSM_I	0.037			438	510	site15_AAF_Molecular volume	-0.012
	439	489	site11_AAF_Electrostatic charge	0.037			439	457	site3_AAF_Secondary structure	-0.013
	440	508	site15_AAF_Codon diversity	0.037			440	278	site14_PSSM_A	-0.013
	441	413	site3_SA_Buried	0.037			441	417	site5_SA_Buried	-0.014
	442	95	site4_PSSM_W	0.036			442	272	site13_PSSM_P	-0.014
	443	471	site6_AAF_Polarity	0.035			443	511	site15_AAF_Polarity	-0.015
	444	126	site6_PSSM_H	0.035			444	449	site2_AAF_Electrostatic charge	-0.015
	445	339	site17_PSSM_R	0.035			445	405	site16_SS_Other	-0.016
	446	245	site12_PSSM_G	0.035			446	58	site3_PSSM_A	-0.016
	447	29	site1_PSSM_K	0.035			447	339	site17_PSSM_R	-0.016
	448	514	site16_AAF_Electrostatic charge	0.034			448	96	site4_PSSM_Y	-0.016
	449	336	site16_PSSM_Y	0.034			449	109	site5_PSSM_K	-0.017
	450	488	site11_AAF_Codon diversity	0.033			450	250	site12_PSSM_M	-0.017
	451	447	site1_AAF_Secondary structure	0.033			451	67	site3_PSSM_I	-0.017
	452	214	site10_PSSM_T	0.033			452	366	site3_SS_Other	-0.018
	453	272	site13_PSSM_P	0.032			453	421	site7_SA_Buried	-0.018
	454	466	site5_AAF_Polarity	0.032			454	401	site15_SS_Strand	-0.018
	455	290	site14_PSSM_M	0.032			455	473	site7_AAF_Codon diversity	-0.018
	456	195	site9_PSSM_W	0.032			456	216	site10_PSSM_Y	-0.018
	457	515	site16_AAF_Molecular volume	0.032			457	102	site5_PSSM_C	-0.018
	458	324	site16_PSSM_E	0.031			458	22	site1_PSSM_C	-0.018
	459	191	site9_PSSM_F	0.03			459	463	site5_AAF_Codon diversity	-0.018
	460	147	site7_PSSM_I	0.03			460	255	site12_PSSM_W	-0.018
	461	110	site5_PSSM_M	0.03			461	45	site2_PSSM_G	-0.018
	462	510	site15_AAF_Molecular volume	0.03			462	156	site7_PSSM_Y	-0.019
	463	58	site3_PSSM_A	0.03			463	456	site3_AAF_Polarity	-0.019
	464	449	site2_AAF_Electrostatic charge	0.029			464	110	site5_PSSM_M	-0.019
	465	401	site15_SS_Strand	0.029			465	476	site7_AAF_Polarity	-0.019
	466	153	site7_PSSM_S	0.028			466	319	site16_PSSM_R	-0.019
	467	96	site4_PSSM_Y	0.028			467	34	site1_PSSM_T	-0.019
	468	456	site3_AAF_Polarity	0.027			468	414	site3_SA_Exposed	-0.019
	469	103	site5_PSSM_Q	0.027			469	380	site8_SS_Strand	-0.019
	470	130	site6_PSSM_M	0.027			470	269	site13_PSSM_K	-0.019
	471	475	site7_AAF_Molecular volume	0.027			471	258	site13_PSSM_A	-0.019
	472	55	site2_PSSM_W	0.026			472	126	site6_PSSM_H	-0.019
	473	71	site3_PSSM_F	0.025			473	128	site6_PSSM_L	-0.02
	474	511	site15_AAF_Polarity	0.025			474	295	site14_PSSM_W	-0.02
	475	485	site10_AAF_Molecular volume	0.025			475	31	site1_PSSM_F	-0.021
	476	463	site5_AAF_Codon diversity	0.024			476	217	site10_PSSM_V	-0.021
	477	31	site1_PSSM_F	0.024			477	383	site9_SS_Strand	-0.021
	478	34	site1_PSSM_T	0.024			478	164	site8_PSSM_E	-0.021
	479	252	site12_PSSM_P	0.023			479	466	site5_AAF_Polarity	-0.022
	480	159	site8_PSSM_R	0.023			480	296	site14_PSSM_Y	-0.022
	481	457	site3_AAF_Secondary structure	0.022			481	503	site14_AAF_Codon diversity	-0.022
	482	384	site9_SS_Other	0.022			482	29	site1_PSSM_K	-0.022
	483	275	site13_PSSM_W	0.022			483	138	site7_PSSM_A	-0.023
	484	263	site13_PSSM_Q	0.022			484	206	site10_PSSM_H	-0.023
	485	41	site2_PSSM_D	0.022			485	242	site12_PSSM_C	-0.023
	486	39	site2_PSSM_R	0.02			486	311	site15_PSSM_F	-0.023
	487	107	site5_PSSM_I	0.02			487	290	site14_PSSM_M	-0.023
	488	362	site2_SS_Strand	0.02			488	254	site12_PSSM_T	-0.024
	489	108	site5_PSSM_L	0.02			489	130	site6_PSSM_M	-0.024
	490	138	site7_PSSM_A	0.019			490	27	site1_PSSM_I	-0.025
	491	483	site10_AAF_Codon diversity	0.019			491	147	site7_PSSM_I	-0.025
	492	258	site13_PSSM_A	0.019			492	294	site14_PSSM_T	-0.025
	493	27	site1_PSSM_I	0.018			493	407	site17_SS_Strand	-0.026
	494	156	site7_PSSM_Y	0.018			494	413	site3_SA_Buried	-0.026
	495	294	site14_PSSM_T	0.017			495	501	site13_AAF_Polarity	-0.027
	496	141	site7_PSSM_D	0.017			496	492	site11_AAF_Secondary structure	-0.027
	497	62	site3_PSSM_C	0.016			497	291	site14_PSSM_F	-0.027
	498	132	site6_PSSM_P	0.016			498	443	site1_AAF_Codon diversity	-0.028
	499	296	site14_PSSM_Y	0.015			499	71	site3_PSSM_F	-0.028
	500	504	site14_AAF_Electrostatic charge	0.015			500	30	site1_PSSM_M	-0.028
	501	286	site14_PSSM_H	0.015			501	302	site15_PSSM_C	-0.029
	502	322	site16_PSSM_C	0.015			502	103	site5_PSSM_Q	-0.029
	503	256	site12_PSSM_Y	0.013			503	159	site8_PSSM_R	-0.029
	504	78	site4_PSSM_A	0.013			504	153	site7_PSSM_S	-0.03
	505	22	site1_PSSM_C	0.013			505	362	site2_SS_Strand	-0.03
	506	458	site4_AAF_Codon diversity	0.012			506	108	site5_PSSM_L	-0.03
	507	407	site17_SS_Strand	0.011			507	78	site4_PSSM_A	-0.03
	508	216	site10_PSSM_Y	0.01			508	451	site2_AAF_Polarity	-0.03
	509	522	site17_AAF_Secondary structure	0.01			509	471	site6_AAF_Polarity	-0.031
	510	503	site14_AAF_Codon diversity	0.01			510	141	site7_PSSM_D	-0.031
	511	473	site7_AAF_Codon diversity	0.01			511	322	site16_PSSM_C	-0.031
	512	381	site8_SS_Other	0.01			512	213	site10_PSSM_S	-0.031
	513	30	site1_PSSM_M	0.01			513	107	site5_PSSM_I	-0.032
	514	74	site3_PSSM_T	0.01			514	152	site7_PSSM_P	-0.032
	515	152	site7_PSSM_P	0.009			515	41	site2_PSSM_D	-0.032
	516	451	site2_AAF_Polarity	0.009			516	465	site5_AAF_Molecular volume	-0.032
	517	335	site16_PSSM_W	0.009			517	263	site13_PSSM_Q	-0.033
	518	228	site11_PSSM_L	0.008			518	522	site17_AAF_Secondary structure	-0.033
	519	70	site3_PSSM_M	0.008			519	74	site3_PSSM_T	-0.033
	520	291	site14_PSSM_F	0.008			520	336	site16_PSSM_Y	-0.033
	521	443	site1_AAF_Codon diversity	0.008			521	267	site13_PSSM_I	-0.033
	522	312	site15_PSSM_P	0.007			522	352	site17_PSSM_P	-0.034
	523	365	site3_SS_Strand	0.007			523	312	site15_PSSM_P	-0.035
	524	371	site5_SS_Strand	0.007			524	335	site16_PSSM_W	-0.035
	525	267	site13_PSSM_I	0.007			525	384	site9_SS_Other	-0.036
	526	213	site10_PSSM_S	0.006			526	62	site3_PSSM_C	-0.038
	527	145	site7_PSSM_G	0.006			527	256	site12_PSSM_Y	-0.038
	528	255	site12_PSSM_W	0.005			528	493	site12_AAF_Codon diversity	-0.04
	529	368	site4_SS_Strand	0.005			529	381	site8_SS_Other	-0.041
	530	302	site15_PSSM_C	0.005			530	458	site4_AAF_Codon diversity	-0.042
	531	206	site10_PSSM_H	0.004			531	286	site14_PSSM_H	-0.042
	532	492	site11_AAF_Secondary structure	0.004			532	365	site3_SS_Strand	-0.043
	533	102	site5_PSSM_C	0.003			533	145	site7_PSSM_G	-0.043
	534	465	site5_AAF_Molecular volume	0.001			534	371	site5_SS_Strand	-0.044
	535	352	site17_PSSM_P	0.001			535	39	site2_PSSM_R	-0.046
	536	493	site12_AAF_Codon diversity	0.001			536	228	site11_PSSM_L	-0.046
	537	295	site14_PSSM_W	0.001			537	368	site4_SS_Strand	-0.047
							538	70	site3_PSSM_M	-0.049

## Sheet: dataset3_winlen=17
	MaxRel features						mRMR features
	Order	Feature Index	Feature Name	Score			Order	Feature Index	Feature Name	Score
	1	88	site4_PSSM_L	0.552			1	88	site4_PSSM_L	0.552		The first 13 features in the mRMR feature table are the optimal 9 features selected by IFS.
	2	193	site9_PSSM_S	0.548			2	389	site11_SS_Strand	0.09
	3	42	site2_PSSM_C	0.542			3	535	site14_AAFreq	0.116
	4	277	site13_PSSM_V	0.538			4	42	site2_PSSM_C	0.171
	5	167	site8_PSSM_I	0.509			5	415	site4_SA_Buried	0.135
	6	268	site13_PSSM_L	0.505			6	277	site13_PSSM_V	0.173
	7	188	site9_PSSM_L	0.5			7	330	site16_PSSM_M	0.123
	8	81	site4_PSSM_D	0.498			8	167	site8_PSSM_I	0.147
	9	157	site7_PSSM_V	0.496			9	193	site9_PSSM_S	0.101
	10	168	site8_PSSM_L	0.476			10	431	site12_SA_Buried	0.09
	11	85	site4_PSSM_G	0.463			11	188	site9_PSSM_L	0.105
	12	325	site16_PSSM_G	0.462			12	374	site6_SS_Strand	0.1
	13	350	site17_PSSM_M	0.457			13	329	site16_PSSM_K	0.102
	14	207	site10_PSSM_I	0.456			14	338	site17_PSSM_A	0.091
	15	329	site16_PSSM_K	0.454			15	416	site4_SA_Exposed	0.1
	16	23	site1_PSSM_Q	0.444			16	523	site1_AAFreq	0.106
	17	118	site6_PSSM_A	0.441			17	157	site7_PSSM_V	0.115
	18	328	site16_PSSM_L	0.438			18	392	site12_SS_Strand	0.108
	19	177	site8_PSSM_V	0.438			19	458	site4_AAF_Codon diversity	0.105
	20	301	site15_PSSM_D	0.438			20	390	site11_SS_Other	0.104
	21	321	site16_PSSM_D	0.438			21	174	site8_PSSM_T	0.107
	22	202	site10_PSSM_C	0.437			22	467	site5_AAF_Secondary structure	0.096
	23	270	site13_PSSM_M	0.437			23	268	site13_PSSM_L	0.102
	24	106	site5_PSSM_H	0.435			24	168	site8_PSSM_L	0.086
	25	100	site5_PSSM_N	0.435			25	427	site10_SA_Buried	0.083
	26	86	site4_PSSM_H	0.43			26	180	site9_PSSM_N	0.084
	27	170	site8_PSSM_M	0.428			27	350	site17_PSSM_M	0.093
	28	174	site8_PSSM_T	0.424			28	81	site4_PSSM_D	0.084
	29	470	site6_AAF_Molecular volume	0.421			29	429	site11_SA_Buried	0.079
	30	84	site4_PSSM_E	0.42			30	337	site16_PSSM_V	0.082
	31	80	site4_PSSM_N	0.416			31	23	site1_PSSM_Q	0.087
	32	389	site11_SS_Strand	0.411			32	100	site5_PSSM_N	0.079
	33	60	site3_PSSM_N	0.411			33	432	site12_SA_Exposed	0.078
	34	93	site4_PSSM_S	0.408			34	60	site3_PSSM_N	0.083
	35	234	site11_PSSM_T	0.404			35	160	site8_PSSM_N	0.082
	36	324	site16_PSSM_E	0.402			36	177	site8_PSSM_V	0.081
	37	134	site6_PSSM_T	0.402			37	259	site13_PSSM_R	0.078
	38	528	site6_AAFreq	0.402			38	93	site4_PSSM_S	0.084
	39	283	site14_PSSM_Q	0.399			39	425	site9_SA_Buried	0.078
	40	209	site10_PSSM_K	0.397			40	106	site5_PSSM_H	0.081
	41	83	site4_PSSM_Q	0.385			41	178	site9_PSSM_A	0.077
	42	320	site16_PSSM_N	0.385			42	207	site10_PSSM_I	0.078
	43	333	site16_PSSM_S	0.381			43	395	site13_SS_Strand	0.074
	44	136	site6_PSSM_Y	0.376			44	80	site4_PSSM_N	0.076
	45	199	site10_PSSM_R	0.374			45	377	site7_SS_Strand	0.073
	46	342	site17_PSSM_C	0.374			46	170	site8_PSSM_M	0.076
	47	144	site7_PSSM_E	0.374			47	327	site16_PSSM_I	0.072
	48	267	site13_PSSM_I	0.372			48	85	site4_PSSM_G	0.073
	49	353	site17_PSSM_S	0.368			49	441	site17_SA_Buried	0.069
	50	101	site5_PSSM_D	0.368			50	342	site17_PSSM_C	0.071
	51	261	site13_PSSM_D	0.359			51	208	site10_PSSM_L	0.071
	52	458	site4_AAF_Codon diversity	0.339			52	428	site10_SA_Exposed	0.07
	53	239	site12_PSSM_R	0.338			53	118	site6_PSSM_A	0.073
	54	203	site10_PSSM_Q	0.331			54	274	site13_PSSM_T	0.069
	55	249	site12_PSSM_K	0.326			55	83	site4_PSSM_Q	0.072
	56	61	site3_PSSM_D	0.326			56	433	site13_SA_Buried	0.07
	57	284	site14_PSSM_E	0.32			57	209	site10_PSSM_K	0.069
	58	415	site4_SA_Buried	0.318			58	426	site9_SA_Exposed	0.065
	59	131	site6_PSSM_F	0.318			59	325	site16_PSSM_G	0.07
	60	392	site12_SS_Strand	0.31			60	86	site4_PSSM_H	0.064
	61	165	site8_PSSM_G	0.309			61	244	site12_PSSM_E	0.064
	62	200	site10_PSSM_N	0.3			62	202	site10_PSSM_C	0.063
	63	416	site4_SA_Exposed	0.299			63	89	site4_PSSM_K	0.062
	64	390	site11_SS_Other	0.294			64	430	site11_SA_Exposed	0.063
	65	243	site12_PSSM_Q	0.294			65	328	site16_PSSM_L	0.065
	66	530	site8_AAFreq	0.292			66	486	site10_AAF_Polarity	0.063
	67	64	site3_PSSM_E	0.291			67	470	site6_AAF_Molecular volume	0.065
	68	115	site5_PSSM_W	0.29			68	478	site8_AAF_Codon diversity	0.063
	69	348	site17_PSSM_L	0.289			69	84	site4_PSSM_E	0.063
	70	213	site10_PSSM_S	0.287			70	190	site9_PSSM_M	0.062
	71	374	site6_SS_Strand	0.287			71	35	site1_PSSM_W	0.062
	72	247	site12_PSSM_I	0.287			72	301	site15_PSSM_D	0.066
	73	25	site1_PSSM_G	0.287			73	267	site13_PSSM_I	0.062
	74	133	site6_PSSM_S	0.281			74	283	site14_PSSM_Q	0.058
	75	526	site4_AAFreq	0.28			75	434	site13_SA_Exposed	0.057
	76	135	site6_PSSM_W	0.278			76	321	site16_PSSM_D	0.057
	77	68	site3_PSSM_L	0.276			77	181	site9_PSSM_D	0.055
	78	38	site2_PSSM_A	0.275			78	529	site7_AAFreq	0.056
	79	482	site8_AAF_Secondary structure	0.267			79	317	site15_PSSM_V	0.056
	80	240	site12_PSSM_N	0.261			80	526	site4_AAFreq	0.058
	81	53	site2_PSSM_S	0.261			81	101	site5_PSSM_D	0.057
	82	523	site1_AAFreq	0.26			82	375	site6_SS_Other	0.056
	83	26	site1_PSSM_H	0.256			83	270	site13_PSSM_M	0.056
	84	218	site11_PSSM_A	0.255			84	197	site9_PSSM_V	0.053
	85	330	site16_PSSM_M	0.254			85	528	site6_AAFreq	0.055
	86	279	site14_PSSM_R	0.253			86	43	site2_PSSM_Q	0.053
	87	146	site7_PSSM_H	0.25			87	353	site17_PSSM_S	0.052
	88	535	site14_AAFreq	0.247			88	192	site9_PSSM_P	0.052
	89	340	site17_PSSM_N	0.247			89	186	site9_PSSM_H	0.052
	90	344	site17_PSSM_E	0.242			90	2	site2_Disorder	0.052
	91	499	site13_AAF_Electrostatic charge	0.236			91	527	site5_AAFreq	0.053
	92	377	site7_SS_Strand	0.236			92	320	site16_PSSM_N	0.054
	93	318	site16_PSSM_A	0.235			93	423	site8_SA_Buried	0.052
	94	257	site12_PSSM_V	0.234			94	234	site11_PSSM_T	0.052
	95	304	site15_PSSM_E	0.23			95	210	site10_PSSM_M	0.051
	96	160	site8_PSSM_N	0.225			96	239	site12_PSSM_R	0.052
	97	534	site13_AAFreq	0.225			97	121	site6_PSSM_D	0.051
	98	467	site5_AAF_Secondary structure	0.222			98	199	site10_PSSM_R	0.05
	99	431	site12_SA_Buried	0.213			99	6	site6_Disorder	0.05
	100	395	site13_SS_Strand	0.212			100	144	site7_PSSM_E	0.051
	101	190	site9_PSSM_M	0.206			101	236	site11_PSSM_Y	0.05
	102	527	site5_AAFreq	0.205			102	333	site16_PSSM_S	0.05
	103	386	site10_SS_Strand	0.195			103	355	site17_PSSM_W	0.049
	104	337	site16_PSSM_V	0.194			104	75	site3_PSSM_W	0.049
	105	432	site12_SA_Exposed	0.191			105	131	site6_PSSM_F	0.05
	106	427	site10_SA_Buried	0.191			106	424	site8_SA_Exposed	0.048
	107	448	site2_AAF_Codon diversity	0.186			107	530	site8_AAFreq	0.05
	108	208	site10_PSSM_L	0.186			108	496	site12_AAF_Polarity	0.049
	109	524	site2_AAFreq	0.186			109	134	site6_PSSM_T	0.052
	110	529	site7_AAFreq	0.184			110	9	site9_Disorder	0.049
	111	338	site17_PSSM_A	0.183			111	517	site16_AAF_Secondary structure	0.049
	112	375	site6_SS_Other	0.179			112	461	site4_AAF_Polarity	0.048
	113	428	site10_SA_Exposed	0.176			113	324	site16_PSSM_E	0.05
	114	327	site16_PSSM_I	0.176			114	198	site10_PSSM_A	0.048
	115	433	site13_SA_Buried	0.173			115	204	site10_PSSM_E	0.048
	116	259	site13_PSSM_R	0.169			116	420	site6_SA_Exposed	0.049
	117	331	site16_PSSM_F	0.169			117	439	site16_SA_Buried	0.049
	118	317	site15_PSSM_V	0.168			118	261	site13_PSSM_D	0.049
	119	532	site11_AAFreq	0.167			119	494	site12_AAF_Electrostatic charge	0.047
	120	397	site14_SS_Helix	0.166			120	184	site9_PSSM_E	0.046
	121	425	site9_SA_Buried	0.162			121	318	site16_PSSM_A	0.047
	122	429	site11_SA_Buried	0.162			122	241	site12_PSSM_D	0.046
	123	426	site9_SA_Exposed	0.162			123	532	site11_AAFreq	0.046
	124	35	site1_PSSM_W	0.162			124	136	site6_PSSM_Y	0.047
	125	180	site9_PSSM_N	0.161			125	7	site7_Disorder	0.046
	126	500	site13_AAF_Molecular volume	0.16			126	393	site12_SS_Other	0.046
	127	393	site12_SS_Other	0.16			127	213	site10_PSSM_S	0.046
	128	478	site8_AAF_Codon diversity	0.158			128	293	site14_PSSM_S	0.045
	129	486	site10_AAF_Polarity	0.155			129	513	site16_AAF_Codon diversity	0.045
	130	274	site13_PSSM_T	0.155			130	115	site5_PSSM_W	0.046
	131	378	site7_SS_Other	0.152			131	419	site6_SA_Buried	0.046
	132	423	site8_SA_Buried	0.152			132	68	site3_PSSM_L	0.045
	133	424	site8_SA_Exposed	0.152			133	246	site12_PSSM_H	0.045
	134	434	site13_SA_Exposed	0.152			134	482	site8_AAF_Secondary structure	0.045
	135	481	site8_AAF_Polarity	0.15			135	378	site7_SS_Other	0.045
	136	441	site17_SA_Buried	0.149			136	111	site5_PSSM_F	0.045
	137	18	site1_PSSM_A	0.149			137	203	site10_PSSM_Q	0.046
	138	178	site9_PSSM_A	0.148			138	158	site8_PSSM_A	0.045
	139	430	site11_SA_Exposed	0.148			139	1	site1_Disorder	0.045
	140	210	site10_PSSM_M	0.148			140	165	site8_PSSM_G	0.046
	141	111	site5_PSSM_F	0.145			141	98	site5_PSSM_A	0.045
	142	533	site12_AAFreq	0.145			142	200	site10_PSSM_N	0.045
	143	419	site6_SA_Buried	0.142			143	313	site15_PSSM_S	0.044
	144	420	site6_SA_Exposed	0.142			144	249	site12_PSSM_K	0.045
	145	89	site4_PSSM_K	0.142			145	8	site8_Disorder	0.044
	146	513	site16_AAF_Codon diversity	0.14			146	179	site9_PSSM_R	0.044
	147	293	site14_PSSM_S	0.14			147	386	site10_SS_Strand	0.044
	148	400	site15_SS_Helix	0.139			148	459	site4_AAF_Electrostatic charge	0.043
	149	148	site7_PSSM_L	0.139			149	331	site16_PSSM_F	0.044
	150	308	site15_PSSM_L	0.138			150	18	site1_PSSM_A	0.042
	151	516	site16_AAF_Polarity	0.137			151	194	site9_PSSM_T	0.042
	152	538	site17_AAFreq	0.137			152	341	site17_PSSM_D	0.042
	153	121	site6_PSSM_D	0.135			153	534	site13_AAFreq	0.042
	154	517	site16_AAF_Secondary structure	0.135			154	10	site10_Disorder	0.042
	155	347	site17_PSSM_I	0.133			155	284	site14_PSSM_E	0.042
	156	47	site2_PSSM_I	0.131			156	122	site6_PSSM_C	0.042
	157	43	site2_PSSM_Q	0.131			157	94	site4_PSSM_T	0.042
	158	439	site16_SA_Buried	0.129			158	133	site6_PSSM_S	0.043
	159	186	site9_PSSM_H	0.128			159	143	site7_PSSM_Q	0.041
	160	9	site9_Disorder	0.128			160	354	site17_PSSM_T	0.041
	161	192	site9_PSSM_P	0.128			161	148	site7_PSSM_L	0.042
	162	244	site12_PSSM_E	0.128			162	137	site6_PSSM_V	0.041
	163	143	site7_PSSM_Q	0.128			163	64	site3_PSSM_E	0.042
	164	355	site17_PSSM_W	0.124			164	499	site13_AAF_Electrostatic charge	0.04
	165	507	site14_AAF_Secondary structure	0.124			165	72	site3_PSSM_P	0.04
	166	360	site1_SS_Other	0.123			166	299	site15_PSSM_R	0.041
	167	7	site7_Disorder	0.122			167	5	site5_Disorder	0.041
	168	262	site13_PSSM_C	0.122			168	442	site17_SA_Exposed	0.041
	169	181	site9_PSSM_D	0.122			169	47	site2_PSSM_I	0.04
	170	8	site8_Disorder	0.122			170	235	site11_PSSM_W	0.04
	171	241	site12_PSSM_D	0.122			171	495	site12_AAF_Molecular volume	0.04
	172	341	site17_PSSM_D	0.122			172	524	site2_AAFreq	0.04
	173	494	site12_AAF_Electrostatic charge	0.122			173	205	site10_PSSM_G	0.04
	174	491	site11_AAF_Polarity	0.122			174	481	site8_AAF_Polarity	0.04
	175	98	site5_PSSM_A	0.121			175	3	site3_Disorder	0.04
	176	184	site9_PSSM_E	0.12			176	135	site6_PSSM_W	0.041
	177	461	site4_AAF_Polarity	0.118			177	53	site2_PSSM_S	0.04
	178	21	site1_PSSM_D	0.117			178	12	site12_Disorder	0.04
	179	498	site13_AAF_Codon diversity	0.116			179	498	site13_AAF_Codon diversity	0.039
	180	10	site10_Disorder	0.116			180	25	site1_PSSM_G	0.04
	181	6	site6_Disorder	0.116			181	391	site12_SS_Helix	0.039
	182	197	site9_PSSM_V	0.116			182	240	site12_PSSM_N	0.039
	183	2	site2_Disorder	0.116			183	340	site17_PSSM_N	0.039
	184	211	site10_PSSM_F	0.114			184	201	site10_PSSM_D	0.038
	185	229	site11_PSSM_K	0.112			185	262	site13_PSSM_C	0.038
	186	411	site2_SA_Buried	0.112			186	16	site16_Disorder	0.038
	187	137	site6_PSSM_V	0.111			187	113	site5_PSSM_S	0.038
	188	280	site14_PSSM_N	0.11			188	61	site3_PSSM_D	0.038
	189	307	site15_PSSM_I	0.11			189	162	site8_PSSM_C	0.037
	190	204	site10_PSSM_E	0.11			190	146	site7_PSSM_H	0.038
	191	1	site1_Disorder	0.11			191	4	site4_Disorder	0.038
	192	139	site7_PSSM_R	0.11			192	26	site1_PSSM_H	0.038
	193	414	site3_SA_Exposed	0.109			193	87	site4_PSSM_I	0.038
	194	383	site9_SS_Strand	0.108			194	347	site17_PSSM_I	0.038
	195	537	site16_AAFreq	0.107			195	411	site2_SA_Buried	0.038
	196	459	site4_AAF_Electrostatic charge	0.106			196	218	site11_PSSM_A	0.038
	197	525	site3_AAFreq	0.106			197	171	site8_PSSM_F	0.037
	198	531	site10_AAFreq	0.106			198	243	site12_PSSM_Q	0.037
	199	438	site15_SA_Exposed	0.105			199	507	site14_AAF_Secondary structure	0.036
	200	299	site15_PSSM_R	0.105			200	13	site13_Disorder	0.037
	201	194	site9_PSSM_T	0.105			201	348	site17_PSSM_L	0.036
	202	460	site4_AAF_Molecular volume	0.105			202	379	site8_SS_Helix	0.036
	203	273	site13_PSSM_S	0.105			203	440	site16_SA_Exposed	0.036
	204	113	site5_PSSM_S	0.104			204	538	site17_AAFreq	0.036
	205	158	site8_PSSM_A	0.104			205	360	site1_SS_Other	0.036
	206	236	site11_PSSM_Y	0.103			206	257	site12_PSSM_V	0.036
	207	3	site3_Disorder	0.103			207	139	site7_PSSM_R	0.036
	208	4	site4_Disorder	0.103			208	276	site13_PSSM_Y	0.035
	209	12	site12_Disorder	0.103			209	175	site8_PSSM_W	0.035
	210	5	site5_Disorder	0.103			210	279	site14_PSSM_R	0.034
	211	179	site9_PSSM_R	0.103			211	364	site3_SS_Helix	0.034
	212	198	site10_PSSM_A	0.103			212	304	site15_PSSM_E	0.035
	213	11	site11_Disorder	0.103			213	11	site11_Disorder	0.034
	214	13	site13_Disorder	0.103			214	76	site3_PSSM_Y	0.034
	215	265	site13_PSSM_G	0.103			215	344	site17_PSSM_E	0.033
	216	281	site14_PSSM_D	0.103			216	211	site10_PSSM_F	0.033
	217	161	site8_PSSM_D	0.101			217	448	site2_AAF_Codon diversity	0.033
	218	87	site4_PSSM_I	0.101			218	17	site17_Disorder	0.033
	219	514	site16_AAF_Electrostatic charge	0.1			219	536	site15_AAFreq	0.033
	220	313	site15_PSSM_S	0.1			220	212	site10_PSSM_P	0.032
	221	30	site1_PSSM_M	0.1			221	373	site6_SS_Helix	0.032
	222	477	site7_AAF_Secondary structure	0.1			222	308	site15_PSSM_L	0.032
	223	387	site10_SS_Other	0.099			223	176	site8_PSSM_Y	0.032
	224	487	site10_AAF_Secondary structure	0.098			224	247	site12_PSSM_I	0.033
	225	442	site17_SA_Exposed	0.098			225	14	site14_Disorder	0.032
	226	14	site14_Disorder	0.097			226	30	site1_PSSM_M	0.032
	227	75	site3_PSSM_W	0.097			227	189	site9_PSSM_K	0.032
	228	94	site4_PSSM_T	0.097			228	166	site8_PSSM_H	0.031
	229	345	site17_PSSM_G	0.097			229	150	site7_PSSM_M	0.031
	230	474	site7_AAF_Electrostatic charge	0.096			230	15	site15_Disorder	0.031
	231	413	site3_SA_Buried	0.095			231	38	site2_PSSM_A	0.031
	232	406	site17_SS_Helix	0.095			232	460	site4_AAF_Molecular volume	0.031
	233	166	site8_PSSM_H	0.094			233	514	site16_AAF_Electrostatic charge	0.031
	234	412	site2_SA_Exposed	0.094			234	491	site11_AAF_Polarity	0.031
	235	171	site8_PSSM_F	0.093			235	474	site7_AAF_Electrostatic charge	0.03
	236	463	site5_AAF_Codon diversity	0.092			236	502	site13_AAF_Secondary structure	0.03
	237	124	site6_PSSM_E	0.092			237	533	site12_AAFreq	0.031
	238	440	site16_SA_Exposed	0.092			238	516	site16_AAF_Polarity	0.03
	239	289	site14_PSSM_K	0.092			239	229	site11_PSSM_K	0.03
	240	354	site17_PSSM_T	0.091			240	36	site1_PSSM_Y	0.029
	241	16	site16_Disorder	0.091			241	112	site5_PSSM_P	0.029
	242	496	site12_AAF_Polarity	0.091			242	487	site10_AAF_Secondary structure	0.03
	243	201	site10_PSSM_D	0.091			243	506	site14_AAF_Polarity	0.029
	244	205	site10_PSSM_G	0.091			244	248	site12_PSSM_L	0.029
	245	235	site11_PSSM_W	0.091			245	361	site2_SS_Helix	0.029
	246	15	site15_Disorder	0.091			246	531	site10_AAFreq	0.029
	247	455	site3_AAF_Molecular volume	0.091			247	477	site7_AAF_Secondary structure	0.029
	248	436	site14_SA_Exposed	0.09			248	99	site5_PSSM_R	0.029
	249	225	site11_PSSM_G	0.089			249	412	site2_SA_Exposed	0.029
	250	223	site11_PSSM_Q	0.089			250	169	site8_PSSM_K	0.029
	251	105	site5_PSSM_G	0.089			251	396	site13_SS_Other	0.029
	252	266	site13_PSSM_H	0.089			252	484	site10_AAF_Electrostatic charge	0.028
	253	248	site12_PSSM_L	0.089			253	345	site17_PSSM_G	0.028
	254	232	site11_PSSM_P	0.089			254	161	site8_PSSM_D	0.029
	255	403	site16_SS_Helix	0.089			255	44	site2_PSSM_E	0.028
	256	484	site10_AAF_Electrostatic charge	0.089			256	266	site13_PSSM_H	0.028
	257	298	site15_PSSM_A	0.089			257	480	site8_AAF_Molecular volume	0.027
	258	73	site3_PSSM_S	0.088			258	382	site9_SS_Helix	0.027
	259	418	site5_SA_Exposed	0.088			259	196	site9_PSSM_Y	0.027
	260	99	site5_PSSM_R	0.088			260	397	site14_SS_Helix	0.027
	261	76	site3_PSSM_Y	0.088			261	307	site15_PSSM_I	0.027
	262	300	site15_PSSM_N	0.087			262	525	site3_AAFreq	0.027
	263	169	site8_PSSM_K	0.087			263	265	site13_PSSM_G	0.027
	264	50	site2_PSSM_M	0.086			264	21	site1_PSSM_D	0.026
	265	396	site13_SS_Other	0.086			265	280	site14_PSSM_N	0.026
	266	506	site14_AAF_Polarity	0.086			266	385	site10_SS_Helix	0.026
	267	97	site4_PSSM_V	0.086			267	185	site9_PSSM_G	0.026
	268	185	site9_PSSM_G	0.085			268	537	site16_AAFreq	0.026
	269	519	site17_AAF_Electrostatic charge	0.085			269	195	site9_PSSM_W	0.026
	270	120	site6_PSSM_N	0.084			270	232	site11_PSSM_P	0.026
	271	123	site6_PSSM_Q	0.084			271	376	site7_SS_Helix	0.025
	272	189	site9_PSSM_K	0.084			272	223	site11_PSSM_Q	0.025
	273	65	site3_PSSM_G	0.082			273	500	site13_AAF_Molecular volume	0.024
	274	57	site2_PSSM_V	0.082			274	125	site6_PSSM_G	0.023
	275	476	site7_AAF_Polarity	0.082			275	394	site13_SS_Helix	0.023
	276	380	site8_SS_Strand	0.082			276	367	site4_SS_Helix	0.023
	277	264	site13_PSSM_E	0.082			277	172	site8_PSSM_P	0.023
	278	44	site2_PSSM_E	0.081			278	281	site14_PSSM_D	0.023
	279	59	site3_PSSM_R	0.08			279	54	site2_PSSM_T	0.022
	280	536	site15_AAFreq	0.08			280	97	site4_PSSM_V	0.022
	281	246	site12_PSSM_H	0.08			281	225	site11_PSSM_G	0.022
	282	212	site10_PSSM_P	0.08			282	387	site10_SS_Other	0.022
	283	17	site17_Disorder	0.08			283	370	site5_SS_Helix	0.022
	284	162	site8_PSSM_C	0.08			284	50	site2_PSSM_M	0.022
	285	36	site1_PSSM_Y	0.08			285	490	site11_AAF_Molecular volume	0.021
	286	175	site8_PSSM_W	0.08			286	455	site3_AAF_Molecular volume	0.021
	287	495	site12_AAF_Molecular volume	0.08			287	358	site1_SS_Helix	0.021
	288	173	site8_PSSM_S	0.079			288	332	site16_PSSM_P	0.021
	289	480	site8_AAF_Molecular volume	0.079			289	91	site4_PSSM_F	0.021
	290	410	site1_SA_Exposed	0.079			290	519	site17_AAF_Electrostatic charge	0.021
	291	54	site2_PSSM_T	0.079			291	438	site15_SA_Exposed	0.021
	292	91	site4_PSSM_F	0.079			292	173	site8_PSSM_S	0.02
	293	271	site13_PSSM_F	0.078			293	52	site2_PSSM_P	0.019
	294	150	site7_PSSM_M	0.078			294	105	site5_PSSM_G	0.019
	295	66	site3_PSSM_H	0.078			295	316	site15_PSSM_Y	0.019
	296	502	site13_AAF_Secondary structure	0.078			296	183	site9_PSSM_Q	0.019
	297	417	site5_SA_Buried	0.076			297	414	site3_SA_Exposed	0.019
	298	112	site5_PSSM_P	0.075			298	400	site15_SS_Helix	0.018
	299	343	site17_PSSM_Q	0.075			299	289	site14_PSSM_K	0.018
	300	140	site7_PSSM_N	0.074			300	508	site15_AAF_Codon diversity	0.018
	301	116	site5_PSSM_Y	0.074			301	520	site17_AAF_Molecular volume	0.018
	302	224	site11_PSSM_E	0.074			302	187	site9_PSSM_I	0.018
	303	52	site2_PSSM_P	0.074			303	314	site15_PSSM_T	0.017
	304	69	site3_PSSM_K	0.074			304	453	site3_AAF_Codon diversity	0.018
	305	276	site13_PSSM_Y	0.074			305	388	site11_SS_Helix	0.017
	306	72	site3_PSSM_P	0.074			306	469	site6_AAF_Electrostatic charge	0.017
	307	122	site6_PSSM_C	0.074			307	120	site6_PSSM_N	0.017
	308	288	site14_PSSM_L	0.074			308	463	site5_AAF_Codon diversity	0.017
	309	356	site17_PSSM_Y	0.072			309	124	site6_PSSM_E	0.016
	310	469	site6_AAF_Electrostatic charge	0.072			310	214	site10_PSSM_T	0.015
	311	79	site4_PSSM_R	0.071			311	505	site14_AAF_Molecular volume	0.015
	312	464	site5_AAF_Electrostatic charge	0.071			312	509	site15_AAF_Electrostatic charge	0.015
	313	109	site5_PSSM_K	0.071			313	271	site13_PSSM_F	0.015
	314	147	site7_PSSM_I	0.07			314	123	site6_PSSM_Q	0.014
	315	518	site17_AAF_Codon diversity	0.07			315	356	site17_PSSM_Y	0.014
	316	176	site8_PSSM_Y	0.07			316	32	site1_PSSM_P	0.014
	317	221	site11_PSSM_D	0.07			317	224	site11_PSSM_E	0.014
	318	437	site15_SA_Buried	0.07			318	298	site15_PSSM_A	0.014
	319	220	site11_PSSM_N	0.07			319	334	site16_PSSM_T	0.014
	320	19	site1_PSSM_R	0.069			320	140	site7_PSSM_N	0.014
	321	152	site7_PSSM_P	0.069			321	264	site13_PSSM_E	0.014
	322	183	site9_PSSM_Q	0.069			322	464	site5_AAF_Electrostatic charge	0.014
	323	287	site14_PSSM_I	0.069			323	305	site15_PSSM_G	0.013
	324	316	site15_PSSM_Y	0.069			324	273	site13_PSSM_S	0.013
	325	104	site5_PSSM_E	0.068			325	346	site17_PSSM_H	0.013
	326	219	site11_PSSM_R	0.068			326	142	site7_PSSM_C	0.013
	327	196	site9_PSSM_Y	0.068			327	515	site16_AAF_Molecular volume	0.013
	328	391	site12_SS_Helix	0.068			328	73	site3_PSSM_S	0.012
	329	125	site6_PSSM_G	0.068			329	149	site7_PSSM_K	0.012
	330	92	site4_PSSM_P	0.068			330	413	site3_SA_Buried	0.012
	331	435	site14_SA_Buried	0.068			331	468	site6_AAF_Codon diversity	0.011
	332	297	site14_PSSM_V	0.068			332	476	site7_AAF_Polarity	0.01
	333	314	site15_PSSM_T	0.067			333	220	site11_PSSM_N	0.01
	334	48	site2_PSSM_L	0.067			334	436	site14_SA_Exposed	0.01
	335	454	site3_AAF_Electrostatic charge	0.067			335	282	site14_PSSM_C	0.01
	336	468	site6_AAF_Codon diversity	0.067			336	252	site12_PSSM_P	0.009
	337	334	site16_PSSM_T	0.067			337	151	site7_PSSM_F	0.009
	338	33	site1_PSSM_S	0.066			338	300	site15_PSSM_N	0.008
	339	28	site1_PSSM_L	0.066			339	104	site5_PSSM_E	0.008
	340	453	site3_AAF_Codon diversity	0.066			340	326	site16_PSSM_H	0.008
	341	346	site17_PSSM_H	0.066			341	48	site2_PSSM_L	0.008
	342	399	site14_SS_Other	0.065			342	489	site11_AAF_Electrostatic charge	0.008
	343	363	site2_SS_Other	0.065			343	59	site3_PSSM_R	0.007
	344	305	site15_PSSM_G	0.064			344	449	site2_AAF_Electrostatic charge	0.007
	345	237	site11_PSSM_V	0.063			345	310	site15_PSSM_M	0.006
	346	520	site17_AAF_Molecular volume	0.063			346	221	site11_PSSM_D	0.005
	347	326	site16_PSSM_H	0.063			347	82	site4_PSSM_C	0.005
	348	373	site6_SS_Helix	0.063			348	245	site12_PSSM_G	0.005
	349	379	site8_SS_Helix	0.063			349	454	site3_AAF_Electrostatic charge	0.005
	350	364	site3_SS_Helix	0.063			350	418	site5_SA_Exposed	0.005
	351	195	site9_PSSM_W	0.063			351	109	site5_PSSM_K	0.005
	352	149	site7_PSSM_K	0.062			352	343	site17_PSSM_Q	0.005
	353	285	site14_PSSM_G	0.062			353	410	site1_SA_Exposed	0.005
	354	471	site6_AAF_Polarity	0.062			354	119	site6_PSSM_R	0.005
	355	58	site3_PSSM_A	0.061			355	57	site2_PSSM_V	0.004
	356	332	site16_PSSM_P	0.06			356	351	site17_PSSM_F	0.004
	357	119	site6_PSSM_R	0.06			357	65	site3_PSSM_G	0.004
	358	222	site11_PSSM_C	0.06			358	399	site14_SS_Other	0.003
	359	509	site15_AAF_Electrostatic charge	0.059			359	315	site15_PSSM_W	0.003
	360	214	site10_PSSM_T	0.058			360	19	site1_PSSM_R	0.003
	361	409	site1_SA_Buried	0.058			361	219	site11_PSSM_R	0.003
	362	490	site11_AAF_Molecular volume	0.058			362	116	site5_PSSM_Y	0.003
	363	128	site6_PSSM_L	0.057			363	56	site2_PSSM_Y	0.003
	364	322	site16_PSSM_C	0.057			364	215	site10_PSSM_W	0.003
	365	172	site8_PSSM_P	0.057			365	28	site1_PSSM_L	0.002
	366	361	site2_SS_Helix	0.057			366	408	site17_SS_Other	0.002
	367	282	site14_PSSM_C	0.057			367	66	site3_PSSM_H	0.002
	368	508	site15_AAF_Codon diversity	0.056			368	58	site3_PSSM_A	0.002
	369	369	site4_SS_Other	0.056			369	128	site6_PSSM_L	0.002
	370	408	site17_SS_Other	0.056			370	182	site9_PSSM_C	0.002
	371	349	site17_PSSM_K	0.056			371	512	site15_AAF_Secondary structure	0.002
	372	497	site12_AAF_Secondary structure	0.056			372	288	site14_PSSM_L	0.002
	373	49	site2_PSSM_K	0.055			373	483	site10_AAF_Codon diversity	0.001
	374	394	site13_SS_Helix	0.055			374	152	site7_PSSM_P	0.001
	375	231	site11_PSSM_F	0.055			375	155	site7_PSSM_W	0.001
	376	132	site6_PSSM_P	0.055			376	437	site15_SA_Buried	0.001
	377	260	site13_PSSM_N	0.055			377	363	site2_SS_Other	0
	378	336	site16_PSSM_Y	0.054			378	114	site5_PSSM_T	0
	379	187	site9_PSSM_I	0.054			379	231	site11_PSSM_F	-0.001
	380	127	site6_PSSM_I	0.053			380	349	site17_PSSM_K	-0.001
	381	351	site17_PSSM_F	0.053			381	383	site9_SS_Strand	-0.001
	382	142	site7_PSSM_C	0.053			382	435	site14_SA_Buried	-0.001
	383	472	site6_AAF_Secondary structure	0.052			383	357	site17_PSSM_V	-0.001
	384	323	site16_PSSM_Q	0.052			384	359	site1_SS_Strand	-0.001
	385	466	site5_AAF_Polarity	0.052			385	323	site16_PSSM_Q	-0.001
	386	372	site5_SS_Other	0.052			386	403	site16_SS_Helix	-0.002
	387	230	site11_PSSM_M	0.051			387	479	site8_AAF_Electrostatic charge	-0.002
	388	376	site7_SS_Helix	0.051			388	92	site4_PSSM_P	-0.002
	389	367	site4_SS_Helix	0.051			389	90	site4_PSSM_M	-0.003
	390	370	site5_SS_Helix	0.051			390	79	site4_PSSM_R	-0.003
	391	385	site10_SS_Helix	0.051			391	69	site3_PSSM_K	-0.003
	392	382	site9_SS_Helix	0.051			392	497	site12_AAF_Secondary structure	-0.004
	393	359	site1_SS_Strand	0.051			393	132	site6_PSSM_P	-0.004
	394	269	site13_PSSM_K	0.051			394	446	site1_AAF_Polarity	-0.004
	395	384	site9_SS_Other	0.05			395	417	site5_SA_Buried	-0.004
	396	31	site1_PSSM_F	0.05			396	127	site6_PSSM_I	-0.004
	397	56	site2_PSSM_Y	0.05			397	406	site17_SS_Helix	-0.004
	398	129	site6_PSSM_K	0.05			398	46	site2_PSSM_H	-0.005
	399	505	site14_AAF_Molecular volume	0.05			399	147	site7_PSSM_I	-0.005
	400	63	site3_PSSM_Q	0.05			400	238	site12_PSSM_A	-0.005
	401	445	site1_AAF_Molecular volume	0.049			401	297	site14_PSSM_V	-0.005
	402	357	site17_PSSM_V	0.049			402	222	site11_PSSM_C	-0.005
	403	82	site4_PSSM_C	0.048			403	444	site1_AAF_Electrostatic charge	-0.005
	404	20	site1_PSSM_N	0.048			404	457	site3_AAF_Secondary structure	-0.006
	405	182	site9_PSSM_C	0.048			405	285	site14_PSSM_G	-0.006
	406	228	site11_PSSM_L	0.048			406	226	site11_PSSM_H	-0.007
	407	90	site4_PSSM_M	0.048			407	33	site1_PSSM_S	-0.007
	408	366	site3_SS_Other	0.047			408	322	site16_PSSM_C	-0.008
	409	306	site15_PSSM_H	0.047			409	287	site14_PSSM_I	-0.008
	410	310	site15_PSSM_M	0.047			410	237	site11_PSSM_V	-0.009
	411	29	site1_PSSM_K	0.046			411	447	site1_AAF_Secondary structure	-0.009
	412	358	site1_SS_Helix	0.046			412	130	site6_PSSM_M	-0.009
	413	421	site7_SA_Buried	0.046			413	475	site7_AAF_Molecular volume	-0.009
	414	422	site7_SA_Exposed	0.046			414	31	site1_PSSM_F	-0.01
	415	103	site5_PSSM_Q	0.046			415	369	site4_SS_Other	-0.01
	416	515	site16_AAF_Molecular volume	0.045			416	228	site11_PSSM_L	-0.01
	417	32	site1_PSSM_P	0.045			417	511	site15_AAF_Polarity	-0.01
	418	77	site3_PSSM_V	0.044			418	518	site17_AAF_Codon diversity	-0.01
	419	278	site14_PSSM_A	0.044			419	272	site13_PSSM_P	-0.011
	420	294	site14_PSSM_T	0.044			420	466	site5_AAF_Polarity	-0.011
	421	238	site12_PSSM_A	0.043			421	409	site1_SA_Buried	-0.011
	422	303	site15_PSSM_Q	0.043			422	55	site2_PSSM_W	-0.011
	423	272	site13_PSSM_P	0.043			423	510	site15_AAF_Molecular volume	-0.012
	424	462	site4_AAF_Secondary structure	0.043			424	380	site8_SS_Strand	-0.012
	425	512	site15_AAF_Secondary structure	0.043			425	404	site16_SS_Strand	-0.013
	426	489	site11_AAF_Electrostatic charge	0.042			426	462	site4_AAF_Secondary structure	-0.013
	427	215	site10_PSSM_W	0.042			427	260	site13_PSSM_N	-0.013
	428	67	site3_PSSM_I	0.042			428	37	site1_PSSM_V	-0.013
	429	315	site15_PSSM_W	0.041			429	303	site15_PSSM_Q	-0.013
	430	227	site11_PSSM_I	0.041			430	445	site1_AAF_Molecular volume	-0.013
	431	388	site11_SS_Helix	0.041			431	402	site15_SS_Other	-0.013
	432	252	site12_PSSM_P	0.04			432	472	site6_AAF_Secondary structure	-0.013
	433	501	site13_AAF_Polarity	0.04			433	503	site14_AAF_Codon diversity	-0.013
	434	126	site6_PSSM_H	0.04			434	191	site9_PSSM_F	-0.013
	435	46	site2_PSSM_H	0.04			435	154	site7_PSSM_T	-0.013
	436	456	site3_AAF_Polarity	0.039			436	278	site14_PSSM_A	-0.014
	437	130	site6_PSSM_M	0.038			437	41	site2_PSSM_D	-0.014
	438	449	site2_AAF_Electrostatic charge	0.037			438	452	site2_AAF_Secondary structure	-0.014
	439	446	site1_AAF_Polarity	0.037			439	372	site5_SS_Other	-0.014
	440	114	site5_PSSM_T	0.037			440	103	site5_PSSM_Q	-0.014
	441	37	site1_PSSM_V	0.036			441	473	site7_AAF_Codon diversity	-0.015
	442	78	site4_PSSM_A	0.036			442	306	site15_PSSM_H	-0.015
	443	41	site2_PSSM_D	0.036			443	294	site14_PSSM_T	-0.016
	444	483	site10_AAF_Codon diversity	0.036			444	49	site2_PSSM_K	-0.016
	445	475	site7_AAF_Molecular volume	0.035			445	339	site17_PSSM_R	-0.016
	446	226	site11_PSSM_H	0.035			446	451	site2_AAF_Polarity	-0.016
	447	444	site1_AAF_Electrostatic charge	0.035			447	129	site6_PSSM_K	-0.016
	448	405	site16_SS_Other	0.034			448	456	site3_AAF_Polarity	-0.016
	449	401	site15_SS_Strand	0.034			449	230	site11_PSSM_M	-0.017
	450	40	site2_PSSM_N	0.034			450	269	site13_PSSM_K	-0.017
	451	312	site15_PSSM_P	0.034			451	227	site11_PSSM_I	-0.018
	452	457	site3_AAF_Secondary structure	0.033			452	51	site2_PSSM_F	-0.018
	453	511	site15_AAF_Polarity	0.033			453	67	site3_PSSM_I	-0.018
	454	339	site17_PSSM_R	0.032			454	27	site1_PSSM_I	-0.019
	455	510	site15_AAF_Molecular volume	0.032			455	156	site7_PSSM_Y	-0.019
	456	292	site14_PSSM_P	0.031			456	485	site10_AAF_Molecular volume	-0.019
	457	151	site7_PSSM_F	0.031			457	521	site17_AAF_Polarity	-0.019
	458	245	site12_PSSM_G	0.031			458	488	site11_AAF_Codon diversity	-0.019
	459	479	site8_AAF_Electrostatic charge	0.031			459	312	site15_PSSM_P	-0.02
	460	159	site8_PSSM_R	0.031			460	110	site5_PSSM_M	-0.02
	461	402	site15_SS_Other	0.03			461	159	site8_PSSM_R	-0.02
	462	521	site17_AAF_Polarity	0.03			462	366	site3_SS_Other	-0.02
	463	309	site15_PSSM_K	0.03			463	275	site13_PSSM_W	-0.02
	464	485	site10_AAF_Molecular volume	0.029			464	319	site16_PSSM_R	-0.02
	465	473	site7_AAF_Codon diversity	0.029			465	401	site15_SS_Strand	-0.02
	466	110	site5_PSSM_M	0.029			466	34	site1_PSSM_T	-0.021
	467	451	site2_AAF_Polarity	0.028			467	405	site16_SS_Other	-0.021
	468	155	site7_PSSM_W	0.028			468	291	site14_PSSM_F	-0.021
	469	216	site10_PSSM_Y	0.027			469	471	site6_AAF_Polarity	-0.021
	470	290	site14_PSSM_M	0.027			470	63	site3_PSSM_Q	-0.021
	471	381	site8_SS_Other	0.027			471	20	site1_PSSM_N	-0.022
	472	263	site13_PSSM_Q	0.027			472	421	site7_SA_Buried	-0.022
	473	107	site5_PSSM_I	0.026			473	22	site1_PSSM_C	-0.023
	474	27	site1_PSSM_I	0.025			474	492	site11_AAF_Secondary structure	-0.023
	475	39	site2_PSSM_R	0.024			475	163	site8_PSSM_Q	-0.024
	476	71	site3_PSSM_F	0.024			476	71	site3_PSSM_F	-0.024
	477	163	site8_PSSM_Q	0.024			477	216	site10_PSSM_Y	-0.024
	478	398	site14_SS_Strand	0.024			478	296	site14_PSSM_Y	-0.024
	479	256	site12_PSSM_Y	0.023			479	384	site9_SS_Other	-0.024
	480	34	site1_PSSM_T	0.022			480	504	site14_AAF_Electrostatic charge	-0.024
	481	319	site16_PSSM_R	0.022			481	422	site7_SA_Exposed	-0.024
	482	242	site12_PSSM_C	0.021			482	309	site15_PSSM_K	-0.024
	483	503	site14_AAF_Codon diversity	0.021			483	295	site14_PSSM_W	-0.024
	484	62	site3_PSSM_C	0.021			484	292	site14_PSSM_P	-0.025
	485	452	site2_AAF_Secondary structure	0.021			485	126	site6_PSSM_H	-0.025
	486	108	site5_PSSM_L	0.02			486	253	site12_PSSM_S	-0.025
	487	55	site2_PSSM_W	0.02			487	77	site3_PSSM_V	-0.025
	488	447	site1_AAF_Secondary structure	0.019			488	96	site4_PSSM_Y	-0.025
	489	311	site15_PSSM_F	0.019			489	29	site1_PSSM_K	-0.025
	490	164	site8_PSSM_E	0.019			490	311	site15_PSSM_F	-0.025
	491	233	site11_PSSM_S	0.019			491	256	site12_PSSM_Y	-0.026
	492	51	site2_PSSM_F	0.019			492	206	site10_PSSM_H	-0.026
	493	156	site7_PSSM_Y	0.018			493	102	site5_PSSM_C	-0.026
	494	291	site14_PSSM_F	0.018			494	336	site16_PSSM_Y	-0.026
	495	217	site10_PSSM_V	0.018			495	258	site13_PSSM_A	-0.026
	496	24	site1_PSSM_E	0.018			496	493	site12_AAF_Codon diversity	-0.026
	497	138	site7_PSSM_A	0.018			497	450	site2_AAF_Molecular volume	-0.027
	498	251	site12_PSSM_F	0.017			498	407	site17_SS_Strand	-0.027
	499	45	site2_PSSM_G	0.017			499	78	site4_PSSM_A	-0.028
	500	488	site11_AAF_Codon diversity	0.016			500	40	site2_PSSM_N	-0.029
	501	191	site9_PSSM_F	0.016			501	335	site16_PSSM_W	-0.03
	502	296	site14_PSSM_Y	0.016			502	108	site5_PSSM_L	-0.03
	503	74	site3_PSSM_T	0.016			503	254	site12_PSSM_T	-0.03
	504	22	site1_PSSM_C	0.016			504	465	site5_AAF_Molecular volume	-0.031
	505	295	site14_PSSM_W	0.016			505	95	site4_PSSM_W	-0.031
	506	286	site14_PSSM_H	0.015			506	501	site13_AAF_Polarity	-0.031
	507	493	site12_AAF_Codon diversity	0.014			507	362	site2_SS_Strand	-0.031
	508	368	site4_SS_Strand	0.014			508	302	site15_PSSM_C	-0.032
	509	102	site5_PSSM_C	0.013			509	398	site14_SS_Strand	-0.033
	510	362	site2_SS_Strand	0.013			510	74	site3_PSSM_T	-0.033
	511	95	site4_PSSM_W	0.012			511	443	site1_AAF_Codon diversity	-0.034
	512	258	site13_PSSM_A	0.012			512	263	site13_PSSM_Q	-0.035
	513	335	site16_PSSM_W	0.011			513	251	site12_PSSM_F	-0.036
	514	371	site5_SS_Strand	0.011			514	62	site3_PSSM_C	-0.036
	515	250	site12_PSSM_M	0.011			515	381	site8_SS_Other	-0.036
	516	443	site1_AAF_Codon diversity	0.011			516	138	site7_PSSM_A	-0.037
	517	141	site7_PSSM_D	0.011			517	107	site5_PSSM_I	-0.037
	518	145	site7_PSSM_G	0.01			518	255	site12_PSSM_W	-0.038
	519	404	site16_SS_Strand	0.01			519	250	site12_PSSM_M	-0.039
	520	153	site7_PSSM_S	0.009			520	70	site3_PSSM_M	-0.04
	521	70	site3_PSSM_M	0.009			521	286	site14_PSSM_H	-0.041
	522	254	site12_PSSM_T	0.008			522	368	site4_SS_Strand	-0.041
	523	154	site7_PSSM_T	0.008			523	45	site2_PSSM_G	-0.041
	524	492	site11_AAF_Secondary structure	0.007			524	145	site7_PSSM_G	-0.042
	525	302	site15_PSSM_C	0.006			525	522	site17_AAF_Secondary structure	-0.042
	526	504	site14_AAF_Electrostatic charge	0.006			526	352	site17_PSSM_P	-0.043
	527	365	site3_SS_Strand	0.006			527	153	site7_PSSM_S	-0.044
	528	275	site13_PSSM_W	0.006			528	164	site8_PSSM_E	-0.044
	529	522	site17_AAF_Secondary structure	0.005			529	233	site11_PSSM_S	-0.045
	530	117	site5_PSSM_V	0.005			530	117	site5_PSSM_V	-0.045
	531	253	site12_PSSM_S	0.004			531	24	site1_PSSM_E	-0.045
	532	450	site2_AAF_Molecular volume	0.004			532	371	site5_SS_Strand	-0.046
	533	465	site5_AAF_Molecular volume	0.004			533	39	site2_PSSM_R	-0.047
	534	352	site17_PSSM_P	0.004			534	242	site12_PSSM_C	-0.047
	535	255	site12_PSSM_W	0.004			535	365	site3_SS_Strand	-0.048
	536	96	site4_PSSM_Y	0			536	141	site7_PSSM_D	-0.051
	537	206	site10_PSSM_H	0			537	217	site10_PSSM_V	-0.052
							538	290	site14_PSSM_M	-0.054

## Sheet: dataset4_winlen=17
	MaxRel features						mRMR features
	Order	Feature Index	Feature Name	Score			Order	Feature Index	Feature Name	Score
	1	167	site8_PSSM_I	0.541			1	167	site8_PSSM_I	0.541		The first 15 features in the mRMR feature table are the optimal 9 features selected by IFS.
	2	193	site9_PSSM_S	0.537			2	426	site9_SA_Exposed	0.088
	3	277	site13_PSSM_V	0.536			3	281	site14_PSSM_D	0.147
	4	268	site13_PSSM_L	0.526			4	233	site11_PSSM_S	0.202
	5	60	site3_PSSM_N	0.523			5	42	site2_PSSM_C	0.172
	6	203	site10_PSSM_Q	0.514			6	377	site7_SS_Strand	0.151
	7	328	site16_PSSM_L	0.503			7	277	site13_PSSM_V	0.16
	8	199	site10_PSSM_R	0.476			8	389	site11_SS_Strand	0.125
	9	350	site17_PSSM_M	0.472			9	60	site3_PSSM_N	0.141
	10	168	site8_PSSM_L	0.472			10	478	site8_AAF_Codon diversity	0.118
	11	174	site8_PSSM_T	0.469			11	535	site14_AAFreq	0.12
	12	88	site4_PSSM_L	0.464			12	193	site9_PSSM_S	0.136
	13	261	site13_PSSM_D	0.463			13	523	site1_AAFreq	0.106
	14	209	site10_PSSM_K	0.454			14	88	site4_PSSM_L	0.105
	15	234	site11_PSSM_T	0.446			15	178	site9_PSSM_A	0.103
	16	136	site6_PSSM_Y	0.439			16	24	site1_PSSM_E	0.106
	17	270	site13_PSSM_M	0.437			17	427	site10_SA_Buried	0.108
	18	42	site2_PSSM_C	0.436			18	174	site8_PSSM_T	0.113
	19	204	site10_PSSM_E	0.427			19	415	site4_SA_Buried	0.112
	20	24	site1_PSSM_E	0.422			20	431	site12_SA_Buried	0.105
	21	233	site11_PSSM_S	0.413			21	268	site13_PSSM_L	0.115
	22	117	site5_PSSM_V	0.413			22	425	site9_SA_Buried	0.101
	23	23	site1_PSSM_Q	0.411			23	168	site8_PSSM_L	0.103
	24	470	site6_AAF_Molecular volume	0.41			24	203	site10_PSSM_Q	0.092
	25	207	site10_PSSM_I	0.407			25	192	site9_PSSM_P	0.087
	26	202	site10_PSSM_C	0.407			26	199	site10_PSSM_R	0.089
	27	64	site3_PSSM_E	0.407			27	197	site9_PSSM_V	0.084
	28	157	site7_PSSM_V	0.405			28	157	site7_PSSM_V	0.086
	29	134	site6_PSSM_T	0.402			29	121	site6_PSSM_D	0.084
	30	321	site16_PSSM_D	0.401			30	194	site9_PSSM_T	0.085
	31	528	site6_AAFreq	0.401			31	209	site10_PSSM_K	0.094
	32	325	site16_PSSM_G	0.4			32	350	site17_PSSM_M	0.085
	33	200	site10_PSSM_N	0.398			33	429	site11_SA_Buried	0.085
	34	342	site17_PSSM_C	0.393			34	416	site4_SA_Exposed	0.086
	35	100	site5_PSSM_N	0.39			35	328	site16_PSSM_L	0.089
	36	81	site4_PSSM_D	0.38			36	428	site10_SA_Exposed	0.081
	37	26	site1_PSSM_H	0.378			37	117	site5_PSSM_V	0.086
	38	106	site5_PSSM_H	0.375			38	261	site13_PSSM_D	0.08
	39	118	site6_PSSM_A	0.372			39	424	site8_SA_Exposed	0.076
	40	353	site17_PSSM_S	0.363			40	210	site10_PSSM_M	0.076
	41	101	site5_PSSM_D	0.358			41	204	site10_PSSM_E	0.076
	42	267	site13_PSSM_I	0.358			42	186	site9_PSSM_H	0.074
	43	243	site12_PSSM_Q	0.354			43	23	site1_PSSM_Q	0.077
	44	84	site4_PSSM_E	0.352			44	432	site12_SA_Exposed	0.073
	45	85	site4_PSSM_G	0.35			45	342	site17_PSSM_C	0.075
	46	144	site7_PSSM_E	0.348			46	149	site7_PSSM_K	0.072
	47	131	site6_PSSM_F	0.341			47	207	site10_PSSM_I	0.075
	48	249	site12_PSSM_K	0.341			48	430	site11_SA_Exposed	0.071
	49	499	site13_AAF_Electrostatic charge	0.339			49	234	site11_PSSM_T	0.073
	50	377	site7_SS_Strand	0.335			50	116	site5_PSSM_Y	0.068
	51	534	site13_AAFreq	0.331			51	106	site5_PSSM_H	0.071
	52	283	site14_PSSM_Q	0.331			52	423	site8_SA_Buried	0.069
	53	301	site15_PSSM_D	0.326			53	136	site6_PSSM_Y	0.07
	54	68	site3_PSSM_L	0.318			54	189	site9_PSSM_K	0.068
	55	83	site4_PSSM_Q	0.316			55	390	site11_SS_Other	0.069
	56	135	site6_PSSM_W	0.311			56	200	site10_PSSM_N	0.071
	57	389	site11_SS_Strand	0.306			57	486	site10_AAF_Polarity	0.066
	58	247	site12_PSSM_I	0.306			58	325	site16_PSSM_G	0.065
	59	165	site8_PSSM_G	0.298			59	299	site15_PSSM_R	0.064
	60	107	site5_PSSM_I	0.291			60	528	site6_AAFreq	0.064
	61	61	site3_PSSM_D	0.289			61	375	site6_SS_Other	0.064
	62	108	site5_PSSM_L	0.288			62	208	site10_PSSM_L	0.065
	63	468	site6_AAF_Codon diversity	0.285			63	81	site4_PSSM_D	0.065
	64	344	site17_PSSM_E	0.276			64	161	site8_PSSM_D	0.065
	65	348	site17_PSSM_L	0.275			65	26	site1_PSSM_H	0.064
	66	304	site15_PSSM_E	0.275			66	433	site13_SA_Buried	0.063
	67	115	site5_PSSM_W	0.274			67	534	site13_AAFreq	0.063
	68	426	site9_SA_Exposed	0.274			68	171	site8_PSSM_F	0.062
	69	425	site9_SA_Buried	0.274			69	270	site13_PSSM_M	0.065
	70	146	site7_PSSM_H	0.272			70	97	site4_PSSM_V	0.062
	71	340	site17_PSSM_N	0.271			71	118	site6_PSSM_A	0.062
	72	482	site8_AAF_Secondary structure	0.265			72	338	site17_PSSM_A	0.062
	73	530	site8_AAFreq	0.262			73	378	site7_SS_Other	0.061
	74	320	site16_PSSM_N	0.257			74	134	site6_PSSM_T	0.062
	75	324	site16_PSSM_E	0.255			75	496	site12_AAF_Polarity	0.06
	76	284	site14_PSSM_E	0.255			76	470	site6_AAF_Molecular volume	0.061
	77	478	site8_AAF_Codon diversity	0.255			77	35	site1_PSSM_W	0.059
	78	535	site14_AAFreq	0.247			78	367	site4_SS_Helix	0.059
	79	218	site11_PSSM_A	0.24			79	353	site17_PSSM_S	0.061
	80	333	site16_PSSM_S	0.238			80	184	site9_PSSM_E	0.061
	81	281	site14_PSSM_D	0.238			81	131	site6_PSSM_F	0.061
	82	523	site1_AAFreq	0.236			82	267	site13_PSSM_I	0.059
	83	163	site8_PSSM_Q	0.234			83	89	site4_PSSM_K	0.058
	84	38	site2_PSSM_A	0.227			84	321	site16_PSSM_D	0.06
	85	415	site4_SA_Buried	0.216			85	68	site3_PSSM_L	0.057
	86	526	site4_AAFreq	0.21			86	392	site12_SS_Strand	0.057
	87	427	site10_SA_Buried	0.209			87	499	site13_AAF_Electrostatic charge	0.058
	88	424	site8_SA_Exposed	0.207			88	532	site11_AAFreq	0.057
	89	423	site8_SA_Buried	0.207			89	100	site5_PSSM_N	0.056
	90	532	site11_AAFreq	0.205			90	12	site12_Disorder	0.056
	91	428	site10_SA_Exposed	0.201			91	235	site11_PSSM_W	0.056
	92	416	site4_SA_Exposed	0.201			92	64	site3_PSSM_E	0.058
	93	178	site9_PSSM_A	0.201			93	84	site4_PSSM_E	0.056
	94	397	site14_SS_Helix	0.198			94	341	site17_PSSM_D	0.055
	95	429	site11_SA_Buried	0.194			95	87	site4_PSSM_I	0.055
	96	208	site10_PSSM_L	0.19			96	202	site10_PSSM_C	0.056
	97	360	site1_SS_Other	0.187			97	160	site8_PSSM_N	0.055
	98	431	site12_SA_Buried	0.187			98	337	site16_PSSM_V	0.054
	99	149	site7_PSSM_K	0.185			99	439	site16_SA_Buried	0.054
	100	97	site4_PSSM_V	0.18			100	101	site5_PSSM_D	0.055
	101	486	site10_AAF_Polarity	0.18			101	360	site1_SS_Other	0.054
	102	430	site11_SA_Exposed	0.179			102	395	site13_SS_Strand	0.054
	103	378	site7_SS_Other	0.177			103	249	site12_PSSM_K	0.054
	104	392	site12_SS_Strand	0.177			104	467	site5_AAF_Secondary structure	0.054
	105	189	site9_PSSM_K	0.177			105	133	site6_PSSM_S	0.054
	106	390	site11_SS_Other	0.176			106	83	site4_PSSM_Q	0.055
	107	375	site6_SS_Other	0.174			107	179	site9_PSSM_R	0.053
	108	186	site9_PSSM_H	0.172			108	246	site12_PSSM_H	0.053
	109	194	site9_PSSM_T	0.172			109	85	site4_PSSM_G	0.052
	110	192	site9_PSSM_P	0.172			110	355	site17_PSSM_W	0.052
	111	501	site13_AAF_Polarity	0.172			111	243	site12_PSSM_Q	0.052
	112	116	site5_PSSM_Y	0.169			112	240	site12_PSSM_N	0.051
	113	500	site13_AAF_Molecular volume	0.168			113	434	site13_SA_Exposed	0.051
	114	527	site5_AAFreq	0.168			114	162	site8_PSSM_C	0.051
	115	184	site9_PSSM_E	0.166			115	441	site17_SA_Buried	0.052
	116	432	site12_SA_Exposed	0.165			116	219	site11_PSSM_R	0.051
	117	121	site6_PSSM_D	0.165			117	181	site9_PSSM_D	0.051
	118	318	site16_PSSM_A	0.16			118	283	site14_PSSM_Q	0.052
	119	210	site10_PSSM_M	0.159			119	6	site6_Disorder	0.051
	120	161	site8_PSSM_D	0.154			120	419	site6_SA_Buried	0.051
	121	338	site17_PSSM_A	0.152			121	140	site7_PSSM_N	0.051
	122	197	site9_PSSM_V	0.152			122	301	site15_PSSM_D	0.051
	123	386	site10_SS_Strand	0.151			123	86	site4_PSSM_H	0.051
	124	383	site9_SS_Strand	0.15			124	265	site13_PSSM_G	0.051
	125	400	site15_SS_Helix	0.149			125	482	site8_AAF_Secondary structure	0.052
	126	160	site8_PSSM_N	0.148			126	135	site6_PSSM_W	0.051
	127	433	site13_SA_Buried	0.148			127	11	site11_Disorder	0.051
	128	395	site13_SS_Strand	0.147			128	196	site9_PSSM_Y	0.05
	129	140	site7_PSSM_N	0.147			129	107	site5_PSSM_I	0.051
	130	299	site15_PSSM_R	0.146			130	527	site5_AAFreq	0.05
	131	533	site12_AAFreq	0.145			131	274	site13_PSSM_T	0.05
	132	35	site1_PSSM_W	0.145			132	468	site6_AAF_Codon diversity	0.051
	133	87	site4_PSSM_I	0.144			133	90	site4_PSSM_M	0.05
	134	481	site8_AAF_Polarity	0.144			134	165	site8_PSSM_G	0.05
	135	380	site8_SS_Strand	0.141			135	513	site16_AAF_Codon diversity	0.049
	136	337	site16_PSSM_V	0.14			136	241	site12_PSSM_D	0.049
	137	90	site4_PSSM_M	0.14			137	150	site7_PSSM_M	0.049
	138	89	site4_PSSM_K	0.139			138	187	site9_PSSM_I	0.049
	139	331	site16_PSSM_F	0.135			139	108	site5_PSSM_L	0.049
	140	467	site5_AAF_Secondary structure	0.134			140	364	site3_SS_Helix	0.048
	141	513	site16_AAF_Codon diversity	0.133			141	144	site7_PSSM_E	0.05
	142	439	site16_SA_Buried	0.132			142	75	site3_PSSM_W	0.048
	143	441	site17_SA_Buried	0.132			143	13	site13_Disorder	0.048
	144	265	site13_PSSM_G	0.131			144	139	site7_PSSM_R	0.048
	145	484	site10_AAF_Electrostatic charge	0.129			145	526	site4_AAFreq	0.048
	146	223	site11_PSSM_Q	0.128			146	170	site8_PSSM_M	0.048
	147	494	site12_AAF_Electrostatic charge	0.128			147	146	site7_PSSM_H	0.049
	148	91	site4_PSSM_F	0.128			148	530	site8_AAFreq	0.047
	149	491	site11_AAF_Polarity	0.127			149	125	site6_PSSM_G	0.047
	150	183	site9_PSSM_Q	0.127			150	115	site5_PSSM_W	0.047
	151	448	site2_AAF_Codon diversity	0.126			151	420	site6_SA_Exposed	0.046
	152	496	site12_AAF_Polarity	0.126			152	180	site9_PSSM_N	0.046
	153	341	site17_PSSM_D	0.126			153	205	site10_PSSM_G	0.046
	154	419	site6_SA_Buried	0.125			154	494	site12_AAF_Electrostatic charge	0.047
	155	369	site4_SS_Other	0.125			155	7	site7_Disorder	0.047
	156	403	site16_SS_Helix	0.125			156	92	site4_PSSM_P	0.047
	157	406	site17_SS_Helix	0.125			157	354	site17_PSSM_T	0.047
	158	524	site2_AAFreq	0.123			158	188	site9_PSSM_L	0.047
	159	434	site13_SA_Exposed	0.122			159	370	site5_SS_Helix	0.047
	160	537	site16_AAFreq	0.121			160	331	site16_PSSM_F	0.047
	161	229	site11_PSSM_K	0.12			161	304	site15_PSSM_E	0.047
	162	86	site4_PSSM_H	0.12			162	14	site14_Disorder	0.047
	163	139	site7_PSSM_R	0.12			163	91	site4_PSSM_F	0.047
	164	241	site12_PSSM_D	0.12			164	223	site11_PSSM_Q	0.047
	165	181	site9_PSSM_D	0.12			165	397	site14_SS_Helix	0.047
	166	12	site12_Disorder	0.12			166	183	site9_PSSM_Q	0.047
	167	219	site11_PSSM_R	0.12			167	176	site8_PSSM_Y	0.047
	168	171	site8_PSSM_F	0.119			168	61	site3_PSSM_D	0.047
	169	420	site6_SA_Exposed	0.119			169	484	site10_AAF_Electrostatic charge	0.047
	170	317	site15_PSSM_V	0.118			170	379	site8_SS_Helix	0.047
	171	279	site14_PSSM_R	0.116			171	4	site4_Disorder	0.046
	172	355	site17_PSSM_W	0.116			172	247	site12_PSSM_I	0.047
	173	211	site10_PSSM_F	0.116			173	317	site15_PSSM_V	0.046
	174	150	site7_PSSM_M	0.116			174	344	site17_PSSM_E	0.046
	175	43	site2_PSSM_Q	0.114			175	502	site13_AAF_Secondary structure	0.045
	176	133	site6_PSSM_S	0.113			176	10	site10_Disorder	0.045
	177	179	site9_PSSM_R	0.113			177	218	site11_PSSM_A	0.044
	178	11	site11_Disorder	0.113			178	15	site15_Disorder	0.043
	179	104	site5_PSSM_E	0.113			179	376	site7_SS_Helix	0.043
	180	99	site5_PSSM_R	0.112			180	340	site17_PSSM_N	0.044
	181	73	site3_PSSM_S	0.111			181	244	site12_PSSM_E	0.043
	182	345	site17_PSSM_G	0.111			182	385	site10_SS_Helix	0.043
	183	69	site3_PSSM_K	0.11			183	279	site14_PSSM_R	0.043
	184	187	site9_PSSM_I	0.109			184	259	site13_PSSM_R	0.043
	185	113	site5_PSSM_S	0.109			185	122	site6_PSSM_C	0.042
	186	525	site3_AAFreq	0.108			186	386	site10_SS_Strand	0.043
	187	125	site6_PSSM_G	0.107			187	440	site16_SA_Exposed	0.042
	188	92	site4_PSSM_P	0.107			188	348	site17_PSSM_L	0.043
	189	10	site10_Disorder	0.107			189	9	site9_Disorder	0.042
	190	13	site13_Disorder	0.107			190	391	site12_SS_Helix	0.042
	191	180	site9_PSSM_N	0.107			191	276	site13_PSSM_Y	0.042
	192	6	site6_Disorder	0.107			192	163	site8_PSSM_Q	0.042
	193	14	site14_Disorder	0.107			193	318	site16_PSSM_A	0.042
	194	529	site7_AAFreq	0.106			194	211	site10_PSSM_F	0.042
	195	347	site17_PSSM_I	0.104			195	320	site16_PSSM_N	0.043
	196	273	site13_PSSM_S	0.103			196	3	site3_Disorder	0.042
	197	63	site3_PSSM_Q	0.103			197	255	site12_PSSM_W	0.042
	198	502	site13_AAF_Secondary structure	0.103			198	99	site5_PSSM_R	0.041
	199	367	site4_SS_Helix	0.101			199	284	site14_PSSM_E	0.042
	200	9	site9_Disorder	0.101			200	201	site10_PSSM_D	0.041
	201	7	site7_Disorder	0.101			201	442	site17_SA_Exposed	0.04
	202	196	site9_PSSM_Y	0.101			202	239	site12_PSSM_R	0.04
	203	158	site8_PSSM_A	0.101			203	113	site5_PSSM_S	0.04
	204	440	site16_SA_Exposed	0.101			204	17	site17_Disorder	0.04
	205	442	site17_SA_Exposed	0.101			205	333	site16_PSSM_S	0.04
	206	260	site13_PSSM_N	0.1			206	382	site9_SS_Helix	0.04
	207	271	site13_PSSM_F	0.099			207	212	site10_PSSM_P	0.04
	208	19	site1_PSSM_R	0.099			208	495	site12_AAF_Molecular volume	0.04
	209	145	site7_PSSM_G	0.098			209	491	site11_AAF_Polarity	0.04
	210	151	site7_PSSM_F	0.098			210	345	site17_PSSM_G	0.04
	211	343	site17_PSSM_Q	0.098			211	533	site12_AAFreq	0.04
	212	472	site6_AAF_Secondary structure	0.098			212	151	site7_PSSM_F	0.04
	213	109	site5_PSSM_K	0.098			213	177	site8_PSSM_V	0.04
	214	366	site3_SS_Other	0.097			214	324	site16_PSSM_E	0.039
	215	327	site16_PSSM_I	0.097			215	361	site2_SS_Helix	0.039
	216	170	site8_PSSM_M	0.096			216	93	site4_PSSM_S	0.038
	217	259	site13_PSSM_R	0.095			217	5	site5_Disorder	0.038
	218	15	site15_Disorder	0.095			218	43	site2_PSSM_Q	0.038
	219	8	site8_Disorder	0.095			219	347	site17_PSSM_I	0.038
	220	274	site13_PSSM_T	0.095			220	76	site3_PSSM_Y	0.038
	221	188	site9_PSSM_L	0.095			221	16	site16_Disorder	0.038
	222	162	site8_PSSM_C	0.095			222	481	site8_AAF_Polarity	0.038
	223	53	site2_PSSM_S	0.095			223	537	site16_AAFreq	0.038
	224	438	site15_SA_Exposed	0.095			224	38	site2_PSSM_A	0.037
	225	232	site11_PSSM_P	0.094			225	358	site1_SS_Helix	0.037
	226	531	site10_AAFreq	0.094			226	158	site8_PSSM_A	0.036
	227	538	site17_AAFreq	0.094			227	8	site8_Disorder	0.037
	228	76	site3_PSSM_Y	0.094			228	404	site16_SS_Strand	0.037
	229	289	site14_PSSM_K	0.092			229	501	site13_AAF_Polarity	0.037
	230	224	site11_PSSM_E	0.092			230	373	site6_SS_Helix	0.036
	231	262	site13_PSSM_C	0.092			231	175	site8_PSSM_W	0.036
	232	21	site1_PSSM_D	0.091			232	198	site10_PSSM_A	0.036
	233	18	site1_PSSM_A	0.091			233	529	site7_AAFreq	0.035
	234	411	site2_SA_Buried	0.091			234	145	site7_PSSM_G	0.035
	235	455	site3_AAF_Molecular volume	0.091			235	400	site15_SS_Helix	0.035
	236	240	site12_PSSM_N	0.089			236	53	site2_PSSM_S	0.034
	237	4	site4_Disorder	0.089			237	94	site4_PSSM_T	0.034
	238	246	site12_PSSM_H	0.089			238	229	site11_PSSM_K	0.034
	239	495	site12_AAF_Molecular volume	0.089			239	19	site1_PSSM_R	0.034
	240	235	site11_PSSM_W	0.089			240	531	site10_AAFreq	0.034
	241	354	site17_PSSM_T	0.089			241	487	site10_AAF_Secondary structure	0.033
	242	507	site14_AAF_Secondary structure	0.089			242	305	site15_PSSM_G	0.033
	243	410	site1_SA_Exposed	0.086			243	72	site3_PSSM_P	0.032
	244	250	site12_PSSM_M	0.086			244	520	site17_AAF_Molecular volume	0.032
	245	227	site11_PSSM_I	0.086			245	2	site2_Disorder	0.032
	246	36	site1_PSSM_Y	0.086			246	73	site3_PSSM_S	0.032
	247	28	site1_PSSM_L	0.085			247	388	site11_SS_Helix	0.032
	248	176	site8_PSSM_Y	0.085			248	536	site15_AAFreq	0.032
	249	519	site17_AAF_Electrostatic charge	0.085			249	32	site1_PSSM_P	0.032
	250	57	site2_PSSM_V	0.085			250	262	site13_PSSM_C	0.031
	251	143	site7_PSSM_Q	0.084			251	411	site2_SA_Buried	0.031
	252	3	site3_Disorder	0.084			252	69	site3_PSSM_K	0.031
	253	5	site5_Disorder	0.084			253	271	site13_PSSM_F	0.03
	254	391	site12_SS_Helix	0.084			254	232	site11_PSSM_P	0.03
	255	376	site7_SS_Helix	0.084			255	112	site5_PSSM_P	0.03
	256	93	site4_PSSM_S	0.084			256	525	site3_AAFreq	0.03
	257	205	site10_PSSM_G	0.084			257	36	site1_PSSM_Y	0.03
	258	175	site8_PSSM_W	0.084			258	500	site13_AAF_Molecular volume	0.03
	259	370	site5_SS_Helix	0.084			259	369	site4_SS_Other	0.029
	260	16	site16_Disorder	0.084			260	250	site12_PSSM_M	0.029
	261	379	site8_SS_Helix	0.084			261	524	site2_AAFreq	0.03
	262	75	site3_PSSM_W	0.084			262	464	site5_AAF_Electrostatic charge	0.029
	263	364	site3_SS_Helix	0.084			263	195	site9_PSSM_W	0.028
	264	17	site17_Disorder	0.084			264	461	site4_AAF_Polarity	0.028
	265	212	site10_PSSM_P	0.084			265	538	site17_AAFreq	0.028
	266	487	site10_AAF_Secondary structure	0.083			266	98	site5_PSSM_A	0.028
	267	305	site15_PSSM_G	0.081			267	104	site5_PSSM_E	0.028
	268	111	site5_PSSM_F	0.081			268	236	site11_PSSM_Y	0.026
	269	221	site11_PSSM_D	0.081			269	63	site3_PSSM_Q	0.027
	270	288	site14_PSSM_L	0.081			270	166	site8_PSSM_H	0.026
	271	460	site4_AAF_Molecular volume	0.081			271	273	site13_PSSM_S	0.026
	272	498	site13_AAF_Codon diversity	0.08			272	80	site4_PSSM_N	0.026
	273	98	site5_PSSM_A	0.08			273	498	site13_AAF_Codon diversity	0.025
	274	166	site8_PSSM_H	0.08			274	52	site2_PSSM_P	0.024
	275	372	site5_SS_Other	0.079			275	519	site17_AAF_Electrostatic charge	0.024
	276	66	site3_PSSM_H	0.079			276	403	site16_SS_Helix	0.024
	277	464	site5_AAF_Electrostatic charge	0.079			277	18	site1_PSSM_A	0.024
	278	307	site15_PSSM_I	0.078			278	54	site2_PSSM_T	0.024
	279	257	site12_PSSM_V	0.078			279	111	site5_PSSM_F	0.023
	280	404	site16_SS_Strand	0.078			280	266	site13_PSSM_H	0.023
	281	244	site12_PSSM_E	0.078			281	224	site11_PSSM_E	0.023
	282	201	site10_PSSM_D	0.078			282	28	site1_PSSM_L	0.023
	283	382	site9_SS_Helix	0.078			283	143	site7_PSSM_Q	0.023
	284	276	site13_PSSM_Y	0.078			284	260	site13_PSSM_N	0.023
	285	385	site10_SS_Helix	0.078			285	57	site2_PSSM_V	0.023
	286	506	site14_AAF_Polarity	0.078			286	455	site3_AAF_Molecular volume	0.023
	287	476	site7_AAF_Polarity	0.078			287	356	site17_PSSM_Y	0.022
	288	323	site16_PSSM_Q	0.078			288	438	site15_SA_Exposed	0.022
	289	363	site2_SS_Other	0.077			289	472	site6_AAF_Secondary structure	0.023
	290	54	site2_PSSM_T	0.076			290	412	site2_SA_Exposed	0.022
	291	477	site7_AAF_Secondary structure	0.076			291	507	site14_AAF_Secondary structure	0.022
	292	105	site5_PSSM_G	0.075			292	445	site1_AAF_Molecular volume	0.021
	293	297	site14_PSSM_V	0.075			293	383	site9_SS_Strand	0.021
	294	237	site11_PSSM_V	0.075			294	289	site14_PSSM_K	0.021
	295	148	site7_PSSM_L	0.075			295	327	site16_PSSM_I	0.021
	296	52	site2_PSSM_P	0.075			296	448	site2_AAF_Codon diversity	0.02
	297	474	site7_AAF_Electrostatic charge	0.075			297	21	site1_PSSM_D	0.02
	298	248	site12_PSSM_L	0.075			298	227	site11_PSSM_I	0.02
	299	412	site2_SA_Exposed	0.074			299	474	site7_AAF_Electrostatic charge	0.02
	300	177	site8_PSSM_V	0.074			300	307	site15_PSSM_I	0.02
	301	182	site9_PSSM_C	0.074			301	182	site9_PSSM_C	0.02
	302	300	site15_PSSM_N	0.074			302	460	site4_AAF_Molecular volume	0.019
	303	461	site4_AAF_Polarity	0.073			303	506	site14_AAF_Polarity	0.019
	304	264	site13_PSSM_E	0.073			304	142	site7_PSSM_C	0.019
	305	112	site5_PSSM_P	0.073			305	172	site8_PSSM_P	0.019
	306	520	site17_AAF_Molecular volume	0.073			306	332	site16_PSSM_P	0.019
	307	454	site3_AAF_Electrostatic charge	0.073			307	394	site13_SS_Helix	0.019
	308	225	site11_PSSM_G	0.072			308	406	site17_SS_Helix	0.018
	309	255	site12_PSSM_W	0.072			309	245	site12_PSSM_G	0.018
	310	94	site4_PSSM_T	0.072			310	190	site9_PSSM_M	0.018
	311	2	site2_Disorder	0.072			311	343	site17_PSSM_Q	0.018
	312	373	site6_SS_Helix	0.072			312	288	site14_PSSM_L	0.018
	313	198	site10_PSSM_A	0.072			313	47	site2_PSSM_I	0.017
	314	47	site2_PSSM_I	0.072			314	323	site16_PSSM_Q	0.017
	315	418	site5_SA_Exposed	0.072			315	393	site12_SS_Other	0.017
	316	437	site15_SA_Buried	0.072			316	66	site3_PSSM_H	0.017
	317	33	site1_PSSM_S	0.071			317	334	site16_PSSM_T	0.017
	318	445	site1_AAF_Molecular volume	0.071			318	380	site8_SS_Strand	0.017
	319	536	site15_AAFreq	0.071			319	248	site12_PSSM_L	0.016
	320	65	site3_PSSM_G	0.071			320	329	site16_PSSM_K	0.016
	321	356	site17_PSSM_Y	0.07			321	359	site1_SS_Strand	0.015
	322	469	site6_AAF_Electrostatic charge	0.069			322	109	site5_PSSM_K	0.015
	323	25	site1_PSSM_G	0.068			323	509	site15_AAF_Electrostatic charge	0.015
	324	280	site14_PSSM_N	0.068			324	105	site5_PSSM_G	0.014
	325	266	site13_PSSM_H	0.068			325	459	site4_AAF_Electrostatic charge	0.014
	326	326	site16_PSSM_H	0.068			326	44	site2_PSSM_E	0.014
	327	509	site15_AAF_Electrostatic charge	0.068			327	396	site13_SS_Other	0.014
	328	359	site1_SS_Strand	0.067			328	366	site3_SS_Other	0.014
	329	351	site17_PSSM_F	0.067			329	257	site12_PSSM_V	0.014
	330	142	site7_PSSM_C	0.067			330	508	site15_AAF_Codon diversity	0.014
	331	80	site4_PSSM_N	0.067			331	216	site10_PSSM_Y	0.014
	332	122	site6_PSSM_C	0.067			332	25	site1_PSSM_G	0.014
	333	358	site1_SS_Helix	0.067			333	469	site6_AAF_Electrostatic charge	0.013
	334	361	site2_SS_Helix	0.067			334	454	site3_AAF_Electrostatic charge	0.013
	335	239	site12_PSSM_R	0.067			335	410	site1_SA_Exposed	0.013
	336	388	site11_SS_Helix	0.067			336	215	site10_PSSM_W	0.012
	337	238	site12_PSSM_A	0.066			337	65	site3_PSSM_G	0.012
	338	147	site7_PSSM_I	0.066			338	326	site16_PSSM_H	0.012
	339	44	site2_PSSM_E	0.065			339	303	site15_PSSM_Q	0.012
	340	303	site15_PSSM_Q	0.065			340	479	site8_AAF_Electrostatic charge	0.012
	341	436	site14_SA_Exposed	0.065			341	221	site11_PSSM_D	0.011
	342	236	site11_PSSM_Y	0.065			342	514	site16_AAF_Electrostatic charge	0.011
	343	32	site1_PSSM_P	0.064			343	48	site2_PSSM_L	0.011
	344	220	site11_PSSM_N	0.064			344	452	site2_AAF_Secondary structure	0.011
	345	20	site1_PSSM_N	0.063			345	55	site2_PSSM_W	0.01
	346	414	site3_SA_Exposed	0.063			346	351	site17_PSSM_F	0.01
	347	330	site16_PSSM_M	0.063			347	363	site2_SS_Other	0.01
	348	417	site5_SA_Buried	0.062			348	310	site15_PSSM_M	0.01
	349	103	site5_PSSM_Q	0.061			349	282	site14_PSSM_C	0.01
	350	72	site3_PSSM_P	0.061			350	238	site12_PSSM_A	0.009
	351	463	site5_AAF_Codon diversity	0.061			351	437	site15_SA_Buried	0.008
	352	48	site2_PSSM_L	0.061			352	148	site7_PSSM_L	0.008
	353	226	site11_PSSM_H	0.061			353	346	site17_PSSM_H	0.008
	354	293	site14_PSSM_S	0.06			354	453	site3_AAF_Codon diversity	0.008
	355	514	site16_AAF_Electrostatic charge	0.06			355	372	site5_SS_Other	0.008
	356	409	site1_SA_Buried	0.06			356	489	site11_AAF_Electrostatic charge	0.007
	357	393	site12_SS_Other	0.059			357	476	site7_AAF_Polarity	0.008
	358	37	site1_PSSM_V	0.059			358	169	site8_PSSM_K	0.008
	359	124	site6_PSSM_E	0.059			359	315	site15_PSSM_W	0.007
	360	287	site14_PSSM_I	0.059			360	185	site9_PSSM_G	0.007
	361	453	site3_AAF_Codon diversity	0.059			361	237	site11_PSSM_V	0.007
	362	123	site6_PSSM_Q	0.059			362	517	site16_AAF_Secondary structure	0.007
	363	129	site6_PSSM_K	0.058			363	225	site11_PSSM_G	0.006
	364	120	site6_PSSM_N	0.058			364	155	site7_PSSM_W	0.006
	365	459	site4_AAF_Electrostatic charge	0.058			365	510	site15_AAF_Molecular volume	0.006
	366	282	site14_PSSM_C	0.058			366	477	site7_AAF_Secondary structure	0.006
	367	185	site9_PSSM_G	0.057			367	226	site11_PSSM_H	0.006
	368	78	site4_PSSM_A	0.057			368	399	site14_SS_Other	0.005
	369	346	site17_PSSM_H	0.056			369	462	site4_AAF_Secondary structure	0.005
	370	172	site8_PSSM_P	0.056			370	387	site10_SS_Other	0.005
	371	309	site15_PSSM_K	0.055			371	33	site1_PSSM_S	0.005
	372	269	site13_PSSM_K	0.055			372	220	site11_PSSM_N	0.005
	373	510	site15_AAF_Molecular volume	0.055			373	123	site6_PSSM_Q	0.005
	374	334	site16_PSSM_T	0.055			374	449	site2_AAF_Electrostatic charge	0.004
	375	452	site2_AAF_Secondary structure	0.054			375	37	site1_PSSM_V	0.004
	376	394	site13_SS_Helix	0.054			376	129	site6_PSSM_K	0.004
	377	245	site12_PSSM_G	0.054			377	463	site5_AAF_Codon diversity	0.004
	378	413	site3_SA_Buried	0.053			378	191	site9_PSSM_F	0.003
	379	479	site8_AAF_Electrostatic charge	0.053			379	79	site4_PSSM_R	0.003
	380	387	site10_SS_Other	0.053			380	252	site12_PSSM_P	0.003
	381	79	site4_PSSM_R	0.052			381	293	site14_PSSM_S	0.003
	382	319	site16_PSSM_R	0.052			382	297	site14_PSSM_V	0.002
	383	384	site9_SS_Other	0.052			383	114	site5_PSSM_T	0.002
	384	137	site6_PSSM_V	0.052			384	264	site13_PSSM_E	0.002
	385	517	site16_AAF_Secondary structure	0.052			385	120	site6_PSSM_N	0.002
	386	516	site16_AAF_Polarity	0.052			386	78	site4_PSSM_A	0.001
	387	127	site6_PSSM_I	0.052			387	300	site15_PSSM_N	0.001
	388	55	site2_PSSM_W	0.051			388	119	site6_PSSM_R	0.001
	389	169	site8_PSSM_K	0.051			389	127	site6_PSSM_I	0
	390	119	site6_PSSM_R	0.051			390	374	site6_SS_Strand	0
	391	314	site15_PSSM_T	0.051			391	444	site1_AAF_Electrostatic charge	0
	392	339	site17_PSSM_R	0.05			392	516	site16_AAF_Polarity	0
	393	230	site11_PSSM_M	0.05			393	407	site17_SS_Strand	0
	394	190	site9_PSSM_M	0.05			394	446	site1_AAF_Polarity	0
	395	195	site9_PSSM_W	0.05			395	173	site8_PSSM_S	-0.001
	396	462	site4_AAF_Secondary structure	0.05			396	418	site5_SA_Exposed	-0.001
	397	329	site16_PSSM_K	0.05			397	339	site17_PSSM_R	-0.001
	398	332	site16_PSSM_P	0.049			398	280	site14_PSSM_N	-0.001
	399	399	site14_SS_Other	0.049			399	314	site15_PSSM_T	-0.001
	400	398	site14_SS_Strand	0.049			400	214	site10_PSSM_T	-0.002
	401	471	site6_AAF_Polarity	0.048			401	357	site17_PSSM_V	-0.002
	402	114	site5_PSSM_T	0.048			402	124	site6_PSSM_E	-0.002
	403	508	site15_AAF_Codon diversity	0.048			403	490	site11_AAF_Molecular volume	-0.002
	404	421	site7_SA_Buried	0.048			404	398	site14_SS_Strand	-0.002
	405	422	site7_SA_Exposed	0.048			405	414	site3_SA_Exposed	-0.003
	406	242	site12_PSSM_C	0.048			406	20	site1_PSSM_N	-0.003
	407	298	site15_PSSM_A	0.047			407	480	site8_AAF_Molecular volume	-0.003
	408	518	site17_AAF_Codon diversity	0.047			408	316	site15_PSSM_Y	-0.003
	409	357	site17_PSSM_V	0.047			409	402	site15_SS_Other	-0.003
	410	31	site1_PSSM_F	0.046			410	483	site10_AAF_Codon diversity	-0.004
	411	290	site14_PSSM_M	0.046			411	103	site5_PSSM_Q	-0.004
	412	435	site14_SA_Buried	0.046			412	409	site1_SA_Buried	-0.004
	413	155	site7_PSSM_W	0.046			413	319	site16_PSSM_R	-0.004
	414	126	site6_PSSM_H	0.045			414	436	site14_SA_Exposed	-0.004
	415	449	site2_AAF_Electrostatic charge	0.045			415	56	site2_PSSM_Y	-0.004
	416	159	site8_PSSM_R	0.045			416	40	site2_PSSM_N	-0.005
	417	215	site10_PSSM_W	0.045			417	309	site15_PSSM_K	-0.006
	418	310	site15_PSSM_M	0.045			418	330	site16_PSSM_M	-0.006
	419	216	site10_PSSM_Y	0.045			419	401	site15_SS_Strand	-0.006
	420	173	site8_PSSM_S	0.045			420	503	site14_AAF_Codon diversity	-0.007
	421	401	site15_SS_Strand	0.045			421	22	site1_PSSM_C	-0.007
	422	396	site13_SS_Other	0.045			422	512	site15_AAF_Secondary structure	-0.007
	423	292	site14_PSSM_P	0.044			423	137	site6_PSSM_V	-0.007
	424	381	site8_SS_Other	0.043			424	147	site7_PSSM_I	-0.008
	425	308	site15_PSSM_L	0.042			425	230	site11_PSSM_M	-0.008
	426	141	site7_PSSM_D	0.042			426	159	site8_PSSM_R	-0.009
	427	489	site11_AAF_Electrostatic charge	0.042			427	457	site3_AAF_Secondary structure	-0.009
	428	22	site1_PSSM_C	0.041			428	417	site5_SA_Buried	-0.009
	429	29	site1_PSSM_K	0.04			429	156	site7_PSSM_Y	-0.01
	430	407	site17_SS_Strand	0.04			430	485	site10_AAF_Molecular volume	-0.01
	431	446	site1_AAF_Polarity	0.04			431	31	site1_PSSM_F	-0.01
	432	228	site11_PSSM_L	0.04			432	290	site14_PSSM_M	-0.011
	433	191	site9_PSSM_F	0.04			433	1	site1_Disorder	-0.011
	434	313	site15_PSSM_S	0.04			434	287	site14_PSSM_I	-0.011
	435	59	site3_PSSM_R	0.04			435	269	site13_PSSM_K	-0.011
	436	444	site1_AAF_Electrostatic charge	0.04			436	493	site12_AAF_Codon diversity	-0.011
	437	485	site10_AAF_Molecular volume	0.04			437	298	site15_PSSM_A	-0.011
	438	285	site14_PSSM_G	0.039			438	413	site3_SA_Buried	-0.011
	439	315	site15_PSSM_W	0.039			439	515	site16_AAF_Molecular volume	-0.011
	440	40	site2_PSSM_N	0.039			440	521	site17_AAF_Polarity	-0.011
	441	222	site11_PSSM_C	0.038			441	82	site4_PSSM_C	-0.011
	442	521	site17_AAF_Polarity	0.038			442	275	site13_PSSM_W	-0.012
	443	349	site17_PSSM_K	0.038			443	511	site15_AAF_Polarity	-0.013
	444	39	site2_PSSM_R	0.037			444	51	site2_PSSM_F	-0.013
	445	153	site7_PSSM_S	0.037			445	50	site2_PSSM_M	-0.013
	446	278	site14_PSSM_A	0.037			446	141	site7_PSSM_D	-0.014
	447	336	site16_PSSM_Y	0.036			447	222	site11_PSSM_C	-0.014
	448	128	site6_PSSM_L	0.036			448	95	site4_PSSM_W	-0.015
	449	82	site4_PSSM_C	0.036			449	71	site3_PSSM_F	-0.015
	450	50	site2_PSSM_M	0.035			450	349	site17_PSSM_K	-0.015
	451	214	site10_PSSM_T	0.035			451	126	site6_PSSM_H	-0.015
	452	480	site8_AAF_Molecular volume	0.034			452	308	site15_PSSM_L	-0.015
	453	316	site15_PSSM_Y	0.034			453	128	site6_PSSM_L	-0.015
	454	512	site15_AAF_Secondary structure	0.033			454	492	site11_AAF_Secondary structure	-0.015
	455	466	site5_AAF_Polarity	0.033			455	27	site1_PSSM_I	-0.016
	456	402	site15_SS_Other	0.033			456	497	site12_AAF_Secondary structure	-0.016
	457	312	site15_PSSM_P	0.033			457	292	site14_PSSM_P	-0.016
	458	27	site1_PSSM_I	0.032			458	421	site7_SA_Buried	-0.016
	459	45	site2_PSSM_G	0.031			459	285	site14_PSSM_G	-0.017
	460	71	site3_PSSM_F	0.03			460	471	site6_AAF_Polarity	-0.017
	461	41	site2_PSSM_D	0.03			461	488	site11_AAF_Codon diversity	-0.017
	462	490	site11_AAF_Molecular volume	0.03			462	46	site2_PSSM_H	-0.017
	463	46	site2_PSSM_H	0.029			463	152	site7_PSSM_P	-0.017
	464	456	site3_AAF_Polarity	0.029			464	384	site9_SS_Other	-0.017
	465	51	site2_PSSM_F	0.029			465	228	site11_PSSM_L	-0.017
	466	30	site1_PSSM_M	0.028			466	447	site1_AAF_Secondary structure	-0.017
	467	164	site8_PSSM_E	0.027			467	253	site12_PSSM_S	-0.018
	468	252	site12_PSSM_P	0.027			468	422	site7_SA_Exposed	-0.018
	469	254	site12_PSSM_T	0.027			469	456	site3_AAF_Polarity	-0.018
	470	306	site15_PSSM_H	0.027			470	435	site14_SA_Buried	-0.018
	471	49	site2_PSSM_K	0.027			471	473	site7_AAF_Codon diversity	-0.018
	472	451	site2_AAF_Polarity	0.027			472	335	site16_PSSM_W	-0.018
	473	58	site3_PSSM_A	0.027			473	58	site3_PSSM_A	-0.018
	474	483	site10_AAF_Codon diversity	0.026			474	313	site15_PSSM_S	-0.018
	475	493	site12_AAF_Codon diversity	0.026			475	41	site2_PSSM_D	-0.019
	476	497	site12_AAF_Secondary structure	0.026			476	242	site12_PSSM_C	-0.019
	477	457	site3_AAF_Secondary structure	0.026			477	408	site17_SS_Other	-0.02
	478	156	site7_PSSM_Y	0.026			478	30	site1_PSSM_M	-0.02
	479	503	site14_AAF_Codon diversity	0.025			479	278	site14_PSSM_A	-0.02
	480	511	site15_AAF_Polarity	0.024			480	296	site14_PSSM_Y	-0.02
	481	154	site7_PSSM_T	0.024			481	206	site10_PSSM_H	-0.02
	482	138	site7_PSSM_A	0.023			482	49	site2_PSSM_K	-0.02
	483	294	site14_PSSM_T	0.023			483	154	site7_PSSM_T	-0.021
	484	95	site4_PSSM_W	0.023			484	29	site1_PSSM_K	-0.021
	485	263	site13_PSSM_Q	0.022			485	505	site14_AAF_Molecular volume	-0.021
	486	67	site3_PSSM_I	0.022			486	518	site17_AAF_Codon diversity	-0.021
	487	475	site7_AAF_Molecular volume	0.022			487	138	site7_PSSM_A	-0.021
	488	256	site12_PSSM_Y	0.022			488	291	site14_PSSM_F	-0.022
	489	458	site4_AAF_Codon diversity	0.021			489	465	site5_AAF_Molecular volume	-0.022
	490	368	site4_SS_Strand	0.02			490	213	site10_PSSM_S	-0.022
	491	408	site17_SS_Other	0.02			491	294	site14_PSSM_T	-0.022
	492	34	site1_PSSM_T	0.02			492	110	site5_PSSM_M	-0.022
	493	272	site13_PSSM_P	0.02			493	256	site12_PSSM_Y	-0.022
	494	488	site11_AAF_Codon diversity	0.02			494	295	site14_PSSM_W	-0.022
	495	465	site5_AAF_Molecular volume	0.02			495	153	site7_PSSM_S	-0.023
	496	56	site2_PSSM_Y	0.019			496	34	site1_PSSM_T	-0.023
	497	152	site7_PSSM_P	0.019			497	312	site15_PSSM_P	-0.023
	498	1	site1_Disorder	0.019			498	258	site13_PSSM_A	-0.023
	499	515	site16_AAF_Molecular volume	0.019			499	475	site7_AAF_Molecular volume	-0.023
	500	365	site3_SS_Strand	0.018			500	504	site14_AAF_Electrostatic charge	-0.024
	501	217	site10_PSSM_V	0.017			501	254	site12_PSSM_T	-0.024
	502	291	site14_PSSM_F	0.016			502	466	site5_AAF_Polarity	-0.024
	503	275	site13_PSSM_W	0.016			503	96	site4_PSSM_Y	-0.024
	504	322	site16_PSSM_C	0.015			504	45	site2_PSSM_G	-0.024
	505	132	site6_PSSM_P	0.015			505	381	site8_SS_Other	-0.024
	506	296	site14_PSSM_Y	0.015			506	59	site3_PSSM_R	-0.025
	507	362	site2_SS_Strand	0.015			507	132	site6_PSSM_P	-0.025
	508	251	site12_PSSM_F	0.014			508	451	site2_AAF_Polarity	-0.025
	509	77	site3_PSSM_V	0.013			509	39	site2_PSSM_R	-0.026
	510	253	site12_PSSM_S	0.013			510	336	site16_PSSM_Y	-0.027
	511	62	site3_PSSM_C	0.013			511	231	site11_PSSM_F	-0.027
	512	110	site5_PSSM_M	0.012			512	272	site13_PSSM_P	-0.027
	513	286	site14_PSSM_H	0.012			513	311	site15_PSSM_F	-0.028
	514	492	site11_AAF_Secondary structure	0.012			514	164	site8_PSSM_E	-0.028
	515	447	site1_AAF_Secondary structure	0.011			515	102	site5_PSSM_C	-0.028
	516	96	site4_PSSM_Y	0.011			516	362	site2_SS_Strand	-0.028
	517	311	site15_PSSM_F	0.011			517	322	site16_PSSM_C	-0.028
	518	74	site3_PSSM_T	0.01			518	306	site15_PSSM_H	-0.029
	519	371	site5_SS_Strand	0.01			519	368	site4_SS_Strand	-0.03
	520	130	site6_PSSM_M	0.01			520	443	site1_AAF_Codon diversity	-0.03
	521	258	site13_PSSM_A	0.01			521	130	site6_PSSM_M	-0.03
	522	473	site7_AAF_Codon diversity	0.009			522	263	site13_PSSM_Q	-0.03
	523	450	site2_AAF_Molecular volume	0.009			523	450	site2_AAF_Molecular volume	-0.03
	524	405	site16_SS_Other	0.008			524	251	site12_PSSM_F	-0.032
	525	443	site1_AAF_Codon diversity	0.008			525	405	site16_SS_Other	-0.033
	526	102	site5_PSSM_C	0.007			526	302	site15_PSSM_C	-0.033
	527	70	site3_PSSM_M	0.006			527	458	site4_AAF_Codon diversity	-0.033
	528	302	site15_PSSM_C	0.005			528	365	site3_SS_Strand	-0.033
	529	352	site17_PSSM_P	0.005			529	67	site3_PSSM_I	-0.035
	530	335	site16_PSSM_W	0.004			530	74	site3_PSSM_T	-0.037
	531	206	site10_PSSM_H	0.004			531	217	site10_PSSM_V	-0.037
	532	504	site14_AAF_Electrostatic charge	0.004			532	371	site5_SS_Strand	-0.038
	533	505	site14_AAF_Molecular volume	0.003			533	522	site17_AAF_Secondary structure	-0.041
	534	231	site11_PSSM_F	0.002			534	62	site3_PSSM_C	-0.041
	535	522	site17_AAF_Secondary structure	0.002			535	352	site17_PSSM_P	-0.042
	536	295	site14_PSSM_W	0.001			536	77	site3_PSSM_V	-0.042
	537	213	site10_PSSM_S	0.001			537	70	site3_PSSM_M	-0.045
							538	286	site14_PSSM_H	-0.045
