# Supplementary material for: Prediction and Analysis of Post-Translational Pyruvoyl Residue Modification Sites from Internal Serines in Proteins
Source: PLoS One. 2013 Jun 21;8(6):e66678. doi: 10.1371/journal.pone.0066678 (PMC3689656; doi:10.1371/journal.pone.0066678)
Supplement: File S4 — The sensitivity ( Sn ), specificity ( Sp ), accuracy ( Ac ), Matthews correlation coefficient ( MCC ) generated by each run of the IFS when window length was set to 17 in the 4 datasets. (XLS) [file pone.0066678.s004.xls]

## Sheet: dataset 1
The IFS results of the training set in dataset 1
Window Length	Number of Features	SN	SP	AC	MCC
17	4	0.972973	0.936709	0.948276	0.886914
17	5	0.972973	0.936709	0.948276	0.886914
17	6	0.972973	0.936709	0.948276	0.886914
17	7	0.972973	0.949367	0.956897	0.904417
17	8	1	0.987342	0.991379	0.980489
17	9	1	0.962025	0.974138	0.943331
17	10	0.972973	0.987342	0.982759	0.960315
17	11	0.972973	0.987342	0.982759	0.960315
17	12	0.945946	0.974684	0.965517	0.920629
17	13	0.945946	0.974684	0.965517	0.920629
17	14	0.945946	0.974684	0.965517	0.920629
17	15	0.972973	0.987342	0.982759	0.960315
17	16	0.945946	0.987342	0.974138	0.940229
17	17	0.945946	0.974684	0.965517	0.920629
17	18	0.945946	0.974684	0.965517	0.920629
17	19	0.945946	0.987342	0.974138	0.940229
17	20	0.918919	0.962025	0.948276	0.880944
17	21	0.945946	0.974684	0.965517	0.920629
17	22	0.918919	0.974684	0.956897	0.900249
17	23	0.972973	1	0.991379	0.98021
17	24	0.972973	0.962025	0.965517	0.92246
17	25	0.945946	0.962025	0.956897	0.90167
17	26	0.864865	0.987342	0.948276	0.880366
17	27	0.891892	0.987342	0.956897	0.900269
17	28	0.918919	0.974684	0.956897	0.900249
17	29	0.945946	0.987342	0.974138	0.940229
17	30	0.918919	1	0.974138	0.940904
17	31	0.945946	1	0.982759	0.960515
17	32	0.891892	0.987342	0.956897	0.900269
17	33	0.945946	0.987342	0.974138	0.940229
17	34	0.891892	1	0.965517	0.921363
17	35	0.918919	0.949367	0.939655	0.86226
17	36	0.945946	0.974684	0.965517	0.920629
17	37	0.918919	1	0.974138	0.940904
17	38	0.972973	1	0.991379	0.98021
17	39	0.918919	0.987342	0.965517	0.920219
17	40	0.891892	0.987342	0.956897	0.900269
17	41	0.864865	1	0.956897	0.901878
17	42	0.891892	0.974684	0.948276	0.879922
17	43	0.972973	0.987342	0.982759	0.960315
17	44	0.891892	0.974684	0.948276	0.879922
17	45	0.891892	0.962025	0.939655	0.860268
17	46	0.891892	1	0.965517	0.921363
17	47	0.918919	1	0.974138	0.940904
17	48	0.891892	1	0.965517	0.921363
17	49	0.891892	0.987342	0.956897	0.900269
17	50	0.891892	0.987342	0.956897	0.900269
17	51	0.972973	0.987342	0.982759	0.960315
17	52	0.945946	0.987342	0.974138	0.940229
17	53	0.918919	1	0.974138	0.940904
17	54	0.864865	0.987342	0.948276	0.880366
17	55	0.918919	0.962025	0.948276	0.880944
17	56	0.891892	1	0.965517	0.921363
17	57	0.891892	1	0.965517	0.921363
17	58	0.945946	0.974684	0.965517	0.920629
17	59	0.891892	0.987342	0.956897	0.900269
17	60	0.918919	1	0.974138	0.940904
17	61	0.918919	1	0.974138	0.940904
17	62	0.891892	0.974684	0.948276	0.879922
17	63	0.864865	1	0.956897	0.901878
17	64	0.891892	1	0.965517	0.921363
17	65	0.891892	0.987342	0.956897	0.900269
17	66	0.864865	1	0.956897	0.901878
17	67	0.864865	0.987342	0.948276	0.880366
17	68	0.864865	1	0.956897	0.901878
17	69	0.837838	0.987342	0.939655	0.860495
17	70	0.891892	1	0.965517	0.921363
17	71	0.891892	1	0.965517	0.921363
17	72	0.972973	0.987342	0.982759	0.960315
17	73	0.918919	0.987342	0.965517	0.920219
17	74	0.891892	1	0.965517	0.921363
17	75	0.891892	0.987342	0.956897	0.900269
17	76	0.864865	0.987342	0.948276	0.880366
17	77	0.972973	1	0.991379	0.98021
17	78	0.891892	0.987342	0.956897	0.900269
17	79	0.891892	0.974684	0.948276	0.879922
17	80	0.891892	1	0.965517	0.921363
17	81	0.918919	0.987342	0.965517	0.920219
17	82	0.891892	0.987342	0.956897	0.900269
17	83	0.945946	1	0.982759	0.960515
17	84	0.891892	0.987342	0.956897	0.900269
17	85	0.891892	1	0.965517	0.921363
17	86	0.918919	0.987342	0.965517	0.920219
17	87	0.864865	0.987342	0.948276	0.880366
17	88	0.864865	0.974684	0.939655	0.859634
17	89	0.864865	1	0.956897	0.901878
17	90	0.891892	1	0.965517	0.921363
17	91	0.891892	1	0.965517	0.921363
17	92	0.891892	1	0.965517	0.921363
17	93	0.837838	0.987342	0.939655	0.860495
17	94	0.945946	0.987342	0.974138	0.940229
17	95	0.891892	0.987342	0.956897	0.900269
17	96	0.864865	0.987342	0.948276	0.880366
17	97	0.810811	0.987342	0.931034	0.84064
17	98	0.891892	0.987342	0.956897	0.900269
17	99	0.891892	0.987342	0.956897	0.900269
17	100	0.891892	0.987342	0.956897	0.900269
17	101	0.864865	0.987342	0.948276	0.880366
17	102	0.891892	0.987342	0.956897	0.900269
17	103	0.891892	1	0.965517	0.921363
17	104	0.864865	0.987342	0.948276	0.880366
17	105	0.864865	0.987342	0.948276	0.880366
17	106	0.864865	1	0.956897	0.901878
17	107	0.837838	0.987342	0.939655	0.860495
17	108	0.891892	0.987342	0.956897	0.900269
17	109	0.864865	1	0.956897	0.901878
17	110	0.864865	0.974684	0.939655	0.859634
17	111	0.891892	0.987342	0.956897	0.900269
17	112	0.864865	0.974684	0.939655	0.859634
17	113	0.864865	1	0.956897	0.901878
17	114	0.864865	1	0.956897	0.901878
17	115	0.891892	0.987342	0.956897	0.900269
17	116	0.864865	0.987342	0.948276	0.880366
17	117	0.864865	0.987342	0.948276	0.880366
17	118	0.918919	0.987342	0.965517	0.920219
17	119	0.864865	1	0.956897	0.901878
17	120	0.864865	0.962025	0.931034	0.839626
17	121	0.864865	0.949367	0.922414	0.820288
17	122	0.837838	1	0.948276	0.882438
17	123	0.864865	1	0.956897	0.901878
17	124	0.864865	1	0.956897	0.901878
17	125	0.891892	0.962025	0.939655	0.860268
17	126	0.918919	0.974684	0.956897	0.900249
17	127	0.864865	1	0.956897	0.901878
17	128	0.891892	1	0.965517	0.921363
17	129	0.891892	0.987342	0.956897	0.900269
17	130	0.891892	0.987342	0.956897	0.900269
17	131	0.864865	0.974684	0.939655	0.859634
17	132	0.864865	0.987342	0.948276	0.880366
17	133	0.864865	0.974684	0.939655	0.859634
17	134	0.891892	0.987342	0.956897	0.900269
17	135	0.891892	0.987342	0.956897	0.900269
17	136	0.810811	0.974684	0.922414	0.819111
17	137	0.864865	1	0.956897	0.901878
17	138	0.891892	0.987342	0.956897	0.900269
17	139	0.864865	0.987342	0.948276	0.880366
17	140	0.864865	1	0.956897	0.901878
17	141	0.864865	0.987342	0.948276	0.880366
17	142	0.810811	0.974684	0.922414	0.819111
17	143	0.864865	0.987342	0.948276	0.880366
17	144	0.864865	1	0.956897	0.901878
17	145	0.864865	0.987342	0.948276	0.880366
17	146	0.891892	1	0.965517	0.921363
17	147	0.918919	0.987342	0.965517	0.920219
17	148	0.837838	1	0.948276	0.882438
17	149	0.918919	0.987342	0.965517	0.920219
17	150	0.891892	0.987342	0.956897	0.900269
17	151	0.864865	0.987342	0.948276	0.880366
17	152	0.864865	0.987342	0.948276	0.880366
17	153	0.891892	1	0.965517	0.921363
17	154	0.918919	1	0.974138	0.940904
17	155	0.918919	1	0.974138	0.940904
17	156	0.864865	0.987342	0.948276	0.880366
17	157	0.810811	0.987342	0.931034	0.84064
17	158	0.918919	1	0.974138	0.940904
17	159	0.864865	1	0.956897	0.901878
17	160	0.891892	1	0.965517	0.921363
17	161	0.864865	0.987342	0.948276	0.880366
17	162	0.864865	0.987342	0.948276	0.880366
17	163	0.891892	1	0.965517	0.921363
17	164	0.837838	1	0.948276	0.882438
17	165	0.864865	0.949367	0.922414	0.820288
17	166	0.891892	0.987342	0.956897	0.900269
17	167	0.864865	1	0.956897	0.901878
17	168	0.891892	0.987342	0.956897	0.900269
17	169	0.864865	1	0.956897	0.901878
17	170	0.810811	1	0.939655	0.863026
17	171	0.864865	0.987342	0.948276	0.880366
17	172	0.864865	1	0.956897	0.901878
17	173	0.837838	1	0.948276	0.882438
17	174	0.864865	0.987342	0.948276	0.880366
17	175	0.891892	0.962025	0.939655	0.860268
17	176	0.837838	1	0.948276	0.882438
17	177	0.864865	0.962025	0.931034	0.839626
17	178	0.918919	1	0.974138	0.940904
17	179	0.918919	0.987342	0.965517	0.920219
17	180	0.864865	0.974684	0.939655	0.859634
17	181	0.864865	1	0.956897	0.901878
17	182	0.864865	1	0.956897	0.901878
17	183	0.864865	0.987342	0.948276	0.880366
17	184	0.864865	0.987342	0.948276	0.880366
17	185	0.918919	0.987342	0.965517	0.920219
17	186	0.864865	1	0.956897	0.901878
17	187	0.864865	0.974684	0.939655	0.859634
17	188	0.891892	1	0.965517	0.921363
17	189	0.891892	0.987342	0.956897	0.900269
17	190	0.837838	1	0.948276	0.882438
17	191	0.837838	0.974684	0.931034	0.83937
17	192	0.783784	0.987342	0.922414	0.820785
17	193	0.864865	0.987342	0.948276	0.880366
17	194	0.864865	1	0.956897	0.901878
17	195	0.837838	0.987342	0.939655	0.860495
17	196	0.891892	0.974684	0.948276	0.879922
17	197	0.864865	1	0.956897	0.901878
17	198	0.918919	0.987342	0.965517	0.920219
17	199	0.864865	0.987342	0.948276	0.880366
17	200	0.864865	0.987342	0.948276	0.880366
17	201	0.891892	0.987342	0.956897	0.900269
17	202	0.837838	0.987342	0.939655	0.860495
17	203	0.918919	0.987342	0.965517	0.920219
17	204	0.864865	0.974684	0.939655	0.859634
17	205	0.891892	0.987342	0.956897	0.900269
17	206	0.864865	1	0.956897	0.901878
17	207	0.864865	1	0.956897	0.901878
17	208	0.864865	1	0.956897	0.901878
17	209	0.891892	0.987342	0.956897	0.900269
17	210	0.891892	1	0.965517	0.921363
17	211	0.810811	1	0.939655	0.863026
17	212	0.891892	1	0.965517	0.921363
17	213	0.864865	1	0.956897	0.901878
17	214	0.864865	0.987342	0.948276	0.880366
17	215	0.837838	0.987342	0.939655	0.860495
17	216	0.891892	1	0.965517	0.921363
17	217	0.891892	0.974684	0.948276	0.879922
17	218	0.864865	1	0.956897	0.901878
17	219	0.891892	1	0.965517	0.921363
17	220	0.864865	1	0.956897	0.901878
17	221	0.837838	0.987342	0.939655	0.860495
17	222	0.837838	1	0.948276	0.882438
17	223	0.864865	0.987342	0.948276	0.880366
17	224	0.837838	0.962025	0.922414	0.819
17	225	0.891892	0.987342	0.956897	0.900269
17	226	0.837838	1	0.948276	0.882438
17	227	0.864865	1	0.956897	0.901878
17	228	0.864865	1	0.956897	0.901878
17	229	0.864865	1	0.956897	0.901878
17	230	0.837838	1	0.948276	0.882438
17	231	0.864865	1	0.956897	0.901878
17	232	0.891892	0.987342	0.956897	0.900269
17	233	0.864865	0.987342	0.948276	0.880366
17	234	0.891892	0.987342	0.956897	0.900269
17	235	0.864865	1	0.956897	0.901878
17	236	0.864865	0.987342	0.948276	0.880366
17	237	0.864865	1	0.956897	0.901878
17	238	0.864865	1	0.956897	0.901878
17	239	0.891892	0.987342	0.956897	0.900269
17	240	0.864865	0.987342	0.948276	0.880366
17	241	0.837838	0.987342	0.939655	0.860495
17	242	0.891892	1	0.965517	0.921363
17	243	0.891892	1	0.965517	0.921363
17	244	0.837838	0.987342	0.939655	0.860495
17	245	0.891892	1	0.965517	0.921363
17	246	0.837838	1	0.948276	0.882438
17	247	0.891892	0.987342	0.956897	0.900269
17	248	0.891892	1	0.965517	0.921363
17	249	0.810811	0.987342	0.931034	0.84064
17	250	0.891892	1	0.965517	0.921363
17	251	0.864865	0.987342	0.948276	0.880366
17	252	0.891892	0.987342	0.956897	0.900269
17	253	0.864865	1	0.956897	0.901878
17	254	0.891892	0.987342	0.956897	0.900269
17	255	0.864865	0.987342	0.948276	0.880366
17	256	0.864865	0.974684	0.939655	0.859634
17	257	0.864865	0.987342	0.948276	0.880366
17	258	0.864865	0.987342	0.948276	0.880366
17	259	0.810811	0.987342	0.931034	0.84064
17	260	0.837838	0.987342	0.939655	0.860495
17	261	0.891892	0.987342	0.956897	0.900269
17	262	0.810811	1	0.939655	0.863026
17	263	0.864865	1	0.956897	0.901878
17	264	0.918919	1	0.974138	0.940904
17	265	0.864865	0.987342	0.948276	0.880366
17	266	0.864865	1	0.956897	0.901878
17	267	0.891892	1	0.965517	0.921363
17	268	0.864865	0.987342	0.948276	0.880366
17	269	0.891892	0.987342	0.956897	0.900269
17	270	0.864865	0.987342	0.948276	0.880366
17	271	0.810811	1	0.939655	0.863026
17	272	0.891892	1	0.965517	0.921363
17	273	0.864865	0.974684	0.939655	0.859634
17	274	0.837838	1	0.948276	0.882438
17	275	0.891892	1	0.965517	0.921363
17	276	0.864865	0.987342	0.948276	0.880366
17	277	0.864865	1	0.956897	0.901878
17	278	0.864865	1	0.956897	0.901878
17	279	0.837838	0.987342	0.939655	0.860495
17	280	0.837838	0.987342	0.939655	0.860495
17	281	0.837838	1	0.948276	0.882438
17	282	0.864865	1	0.956897	0.901878
17	283	0.837838	0.987342	0.939655	0.860495
17	284	0.864865	0.987342	0.948276	0.880366
17	285	0.891892	0.974684	0.948276	0.879922
17	286	0.837838	0.987342	0.939655	0.860495
17	287	0.864865	1	0.956897	0.901878
17	288	0.891892	1	0.965517	0.921363
17	289	0.891892	0.987342	0.956897	0.900269
17	290	0.864865	1	0.956897	0.901878
17	291	0.864865	0.987342	0.948276	0.880366
17	292	0.837838	1	0.948276	0.882438
17	293	0.864865	1	0.956897	0.901878
17	294	0.864865	1	0.956897	0.901878
17	295	0.837838	1	0.948276	0.882438
17	296	0.837838	0.987342	0.939655	0.860495
17	297	0.837838	1	0.948276	0.882438
17	298	0.837838	0.987342	0.939655	0.860495
17	299	0.864865	1	0.956897	0.901878
17	300	0.864865	1	0.956897	0.901878
17	301	0.837838	0.987342	0.939655	0.860495
17	302	0.837838	0.987342	0.939655	0.860495
17	303	0.864865	0.987342	0.948276	0.880366
17	304	0.891892	1	0.965517	0.921363
17	305	0.837838	1	0.948276	0.882438
17	306	0.837838	1	0.948276	0.882438
17	307	0.810811	0.987342	0.931034	0.84064
17	308	0.864865	1	0.956897	0.901878
17	309	0.837838	0.974684	0.931034	0.83937
17	310	0.864865	1	0.956897	0.901878
17	311	0.864865	1	0.956897	0.901878
17	312	0.864865	1	0.956897	0.901878
17	313	0.837838	1	0.948276	0.882438
17	314	0.837838	0.974684	0.931034	0.83937
17	315	0.864865	1	0.956897	0.901878
17	316	0.891892	0.987342	0.956897	0.900269
17	317	0.837838	1	0.948276	0.882438
17	318	0.864865	1	0.956897	0.901878
17	319	0.864865	1	0.956897	0.901878
17	320	0.810811	1	0.939655	0.863026
17	321	0.837838	1	0.948276	0.882438
17	322	0.891892	0.987342	0.956897	0.900269
17	323	0.837838	0.987342	0.939655	0.860495
17	324	0.864865	0.987342	0.948276	0.880366
17	325	0.864865	0.987342	0.948276	0.880366
17	326	0.864865	1	0.956897	0.901878
17	327	0.864865	0.987342	0.948276	0.880366
17	328	0.864865	0.987342	0.948276	0.880366
17	329	0.891892	1	0.965517	0.921363
17	330	0.837838	0.987342	0.939655	0.860495
17	331	0.837838	1	0.948276	0.882438
17	332	0.864865	0.987342	0.948276	0.880366
17	333	0.864865	1	0.956897	0.901878
17	334	0.837838	1	0.948276	0.882438
17	335	0.891892	0.987342	0.956897	0.900269
17	336	0.837838	0.987342	0.939655	0.860495
17	337	0.837838	1	0.948276	0.882438
17	338	0.891892	1	0.965517	0.921363
17	339	0.891892	1	0.965517	0.921363
17	340	0.864865	0.987342	0.948276	0.880366
17	341	0.837838	1	0.948276	0.882438
17	342	0.837838	1	0.948276	0.882438
17	343	0.891892	1	0.965517	0.921363
17	344	0.864865	1	0.956897	0.901878
17	345	0.864865	1	0.956897	0.901878
17	346	0.864865	1	0.956897	0.901878
17	347	0.864865	1	0.956897	0.901878
17	348	0.810811	0.987342	0.931034	0.84064
17	349	0.891892	1	0.965517	0.921363
17	350	0.891892	0.987342	0.956897	0.900269
17	351	0.864865	1	0.956897	0.901878
17	352	0.864865	0.987342	0.948276	0.880366
17	353	0.891892	1	0.965517	0.921363
17	354	0.891892	1	0.965517	0.921363
17	355	0.864865	0.987342	0.948276	0.880366
17	356	0.837838	1	0.948276	0.882438
17	357	0.837838	0.987342	0.939655	0.860495
17	358	0.810811	0.987342	0.931034	0.84064
17	359	0.837838	0.974684	0.931034	0.83937
17	360	0.864865	1	0.956897	0.901878
17	361	0.864865	1	0.956897	0.901878
17	362	0.837838	1	0.948276	0.882438
17	363	0.864865	1	0.956897	0.901878
17	364	0.810811	1	0.939655	0.863026
17	365	0.864865	0.987342	0.948276	0.880366
17	366	0.837838	1	0.948276	0.882438
17	367	0.837838	1	0.948276	0.882438
17	368	0.837838	1	0.948276	0.882438
17	369	0.864865	1	0.956897	0.901878
17	370	0.864865	1	0.956897	0.901878
17	371	0.837838	0.974684	0.931034	0.83937
17	372	0.864865	0.987342	0.948276	0.880366
17	373	0.837838	1	0.948276	0.882438
17	374	0.837838	0.987342	0.939655	0.860495
17	375	0.783784	0.987342	0.922414	0.820785
17	376	0.783784	1	0.931034	0.84363
17	377	0.891892	1	0.965517	0.921363
17	378	0.864865	0.987342	0.948276	0.880366
17	379	0.864865	1	0.956897	0.901878
17	380	0.837838	0.987342	0.939655	0.860495
17	381	0.837838	0.974684	0.931034	0.83937
17	382	0.891892	1	0.965517	0.921363
17	383	0.810811	0.974684	0.922414	0.819111
17	384	0.864865	1	0.956897	0.901878
17	385	0.945946	1	0.982759	0.960515
17	386	0.864865	1	0.956897	0.901878
17	387	0.891892	0.987342	0.956897	0.900269
17	388	0.837838	1	0.948276	0.882438
17	389	0.837838	1	0.948276	0.882438
17	390	0.837838	1	0.948276	0.882438
17	391	0.837838	1	0.948276	0.882438
17	392	0.810811	1	0.939655	0.863026
17	393	0.864865	0.974684	0.939655	0.859634
17	394	0.891892	0.987342	0.956897	0.900269
17	395	0.864865	1	0.956897	0.901878
17	396	0.837838	0.974684	0.931034	0.83937
17	397	0.864865	0.974684	0.939655	0.859634
17	398	0.891892	0.974684	0.948276	0.879922
17	399	0.810811	1	0.939655	0.863026
17	400	0.837838	0.987342	0.939655	0.860495
17	401	0.837838	1	0.948276	0.882438
17	402	0.864865	0.987342	0.948276	0.880366
17	403	0.837838	1	0.948276	0.882438
17	404	0.837838	1	0.948276	0.882438
17	405	0.891892	1	0.965517	0.921363
17	406	0.864865	0.987342	0.948276	0.880366
17	407	0.864865	0.987342	0.948276	0.880366
17	408	0.837838	0.987342	0.939655	0.860495
17	409	0.891892	1	0.965517	0.921363
17	410	0.837838	0.987342	0.939655	0.860495
17	411	0.837838	0.987342	0.939655	0.860495
17	412	0.837838	0.974684	0.931034	0.83937
17	413	0.891892	0.987342	0.956897	0.900269
17	414	0.810811	1	0.939655	0.863026
17	415	0.810811	0.974684	0.922414	0.819111
17	416	0.783784	0.987342	0.922414	0.820785
17	417	0.837838	1	0.948276	0.882438
17	418	0.837838	1	0.948276	0.882438
17	419	0.837838	1	0.948276	0.882438
17	420	0.864865	1	0.956897	0.901878
17	421	0.864865	0.974684	0.939655	0.859634
17	422	0.837838	1	0.948276	0.882438
17	423	0.837838	1	0.948276	0.882438
17	424	0.837838	1	0.948276	0.882438
17	425	0.810811	1	0.939655	0.863026
17	426	0.864865	1	0.956897	0.901878
17	427	0.837838	1	0.948276	0.882438
17	428	0.864865	0.974684	0.939655	0.859634
17	429	0.837838	0.987342	0.939655	0.860495
17	430	0.837838	1	0.948276	0.882438
17	431	0.864865	1	0.956897	0.901878
17	432	0.837838	1	0.948276	0.882438
17	433	0.837838	1	0.948276	0.882438
17	434	0.864865	1	0.956897	0.901878
17	435	0.810811	1	0.939655	0.863026
17	436	0.864865	1	0.956897	0.901878
17	437	0.864865	1	0.956897	0.901878
17	438	0.864865	1	0.956897	0.901878
17	439	0.837838	0.987342	0.939655	0.860495
17	440	0.837838	0.987342	0.939655	0.860495
17	441	0.864865	1	0.956897	0.901878
17	442	0.891892	0.974684	0.948276	0.879922
17	443	0.837838	1	0.948276	0.882438
17	444	0.810811	0.987342	0.931034	0.84064
17	445	0.864865	1	0.956897	0.901878
17	446	0.837838	1	0.948276	0.882438
17	447	0.810811	1	0.939655	0.863026
17	448	0.864865	1	0.956897	0.901878
17	449	0.864865	1	0.956897	0.901878
17	450	0.864865	1	0.956897	0.901878
17	451	0.837838	1	0.948276	0.882438
17	452	0.837838	1	0.948276	0.882438
17	453	0.891892	1	0.965517	0.921363
17	454	0.864865	0.974684	0.939655	0.859634
17	455	0.864865	0.987342	0.948276	0.880366
17	456	0.891892	0.987342	0.956897	0.900269
17	457	0.837838	0.987342	0.939655	0.860495
17	458	0.810811	1	0.939655	0.863026
17	459	0.864865	1	0.956897	0.901878
17	460	0.864865	1	0.956897	0.901878
17	461	0.837838	0.987342	0.939655	0.860495
17	462	0.837838	0.949367	0.913793	0.799329
17	463	0.864865	1	0.956897	0.901878
17	464	0.810811	1	0.939655	0.863026
17	465	0.864865	0.987342	0.948276	0.880366
17	466	0.810811	0.987342	0.931034	0.84064
17	467	0.810811	1	0.939655	0.863026
17	468	0.837838	0.974684	0.931034	0.83937
17	469	0.837838	0.987342	0.939655	0.860495
17	470	0.837838	1	0.948276	0.882438
17	471	0.837838	1	0.948276	0.882438
17	472	0.864865	1	0.956897	0.901878
17	473	0.891892	1	0.965517	0.921363
17	474	0.837838	0.987342	0.939655	0.860495
17	475	0.891892	1	0.965517	0.921363
17	476	0.864865	1	0.956897	0.901878
17	477	0.864865	0.974684	0.939655	0.859634
17	478	0.864865	0.987342	0.948276	0.880366
17	479	0.837838	0.987342	0.939655	0.860495
17	480	0.918919	0.987342	0.965517	0.920219
17	481	0.864865	0.987342	0.948276	0.880366
17	482	0.810811	1	0.939655	0.863026
17	483	0.864865	1	0.956897	0.901878
17	484	0.891892	0.987342	0.956897	0.900269
17	485	0.810811	1	0.939655	0.863026
17	486	0.864865	1	0.956897	0.901878
17	487	0.891892	0.974684	0.948276	0.879922
17	488	0.837838	0.974684	0.931034	0.83937
17	489	0.864865	0.987342	0.948276	0.880366
17	490	0.864865	0.987342	0.948276	0.880366
17	491	0.864865	1	0.956897	0.901878
17	492	0.810811	1	0.939655	0.863026
17	493	0.810811	1	0.939655	0.863026
17	494	0.864865	1	0.956897	0.901878
17	495	0.837838	1	0.948276	0.882438
17	496	0.837838	1	0.948276	0.882438
17	497	0.864865	1	0.956897	0.901878
17	498	0.810811	1	0.939655	0.863026
17	499	0.837838	0.987342	0.939655	0.860495
17	500	0.864865	1	0.956897	0.901878
17	501	0.891892	0.987342	0.956897	0.900269
17	502	0.864865	1	0.956897	0.901878
17	503	0.837838	1	0.948276	0.882438
17	504	0.864865	1	0.956897	0.901878
17	505	0.891892	0.987342	0.956897	0.900269
17	506	0.837838	1	0.948276	0.882438
17	507	0.810811	1	0.939655	0.863026
17	508	0.864865	1	0.956897	0.901878
17	509	0.864865	0.987342	0.948276	0.880366
17	510	0.864865	0.987342	0.948276	0.880366
17	511	0.891892	1	0.965517	0.921363
17	512	0.864865	1	0.956897	0.901878
17	513	0.891892	0.949367	0.931034	0.841259
17	514	0.864865	1	0.956897	0.901878
17	515	0.837838	1	0.948276	0.882438
17	516	0.837838	1	0.948276	0.882438
17	517	0.864865	0.987342	0.948276	0.880366
17	518	0.864865	1	0.956897	0.901878
17	519	0.864865	0.987342	0.948276	0.880366
17	520	0.864865	1	0.956897	0.901878
17	521	0.864865	0.987342	0.948276	0.880366
17	522	0.837838	0.974684	0.931034	0.83937
17	523	0.864865	0.974684	0.939655	0.859634
17	524	0.837838	1	0.948276	0.882438
17	525	0.837838	1	0.948276	0.882438
17	526	0.864865	1	0.956897	0.901878
17	527	0.810811	1	0.939655	0.863026
17	528	0.864865	1	0.956897	0.901878
17	529	0.891892	0.987342	0.956897	0.900269
17	530	0.891892	1	0.965517	0.921363
17	531	0.864865	1	0.956897	0.901878
17	532	0.864865	1	0.956897	0.901878
17	533	0.837838	1	0.948276	0.882438
17	534	0.810811	0.987342	0.931034	0.84064
17	535	0.864865	0.987342	0.948276	0.880366
17	536	0.891892	0.987342	0.956897	0.900269
17	537	0.864865	1	0.956897	0.901878
17	538	0.837838	1	0.948276	0.882438

## Sheet: dataset 2
The IFS results of the training set in dataset 2
Window Length	Number of Features	SN	SP	AC	MCC
17	4	0.972973	0.949367	0.956897	0.904417
17	5	0.972973	0.962025	0.965517	0.92246
17	6	0.918919	0.987342	0.965517	0.920219
17	7	0.918919	0.962025	0.948276	0.880944
17	8	0.918919	0.987342	0.965517	0.920219
17	9	1	1	1	1
17	10	0.945946	0.962025	0.956897	0.90167
17	11	0.972973	0.974684	0.974138	0.941079
17	12	0.945946	0.987342	0.974138	0.940229
17	13	0.945946	0.974684	0.965517	0.920629
17	14	0.945946	0.987342	0.974138	0.940229
17	15	0.945946	1	0.982759	0.960515
17	16	0.891892	0.987342	0.956897	0.900269
17	17	0.918919	0.987342	0.965517	0.920219
17	18	0.972973	1	0.991379	0.98021
17	19	0.918919	1	0.974138	0.940904
17	20	0.918919	1	0.974138	0.940904
17	21	0.891892	0.987342	0.956897	0.900269
17	22	1	1	1	1
17	23	0.918919	0.987342	0.965517	0.920219
17	24	0.891892	1	0.965517	0.921363
17	25	0.891892	1	0.965517	0.921363
17	26	0.918919	1	0.974138	0.940904
17	27	0.891892	0.974684	0.948276	0.879922
17	28	0.945946	1	0.982759	0.960515
17	29	0.891892	1	0.965517	0.921363
17	30	0.918919	0.987342	0.965517	0.920219
17	31	0.891892	1	0.965517	0.921363
17	32	0.918919	0.987342	0.965517	0.920219
17	33	0.891892	0.974684	0.948276	0.879922
17	34	0.918919	0.987342	0.965517	0.920219
17	35	0.891892	1	0.965517	0.921363
17	36	0.891892	0.936709	0.922414	0.82285
17	37	0.891892	1	0.965517	0.921363
17	38	0.918919	1	0.974138	0.940904
17	39	0.891892	1	0.965517	0.921363
17	40	0.891892	1	0.965517	0.921363
17	41	0.918919	0.987342	0.965517	0.920219
17	42	0.864865	0.987342	0.948276	0.880366
17	43	0.864865	0.987342	0.948276	0.880366
17	44	0.891892	0.962025	0.939655	0.860268
17	45	0.864865	0.987342	0.948276	0.880366
17	46	0.891892	0.987342	0.956897	0.900269
17	47	0.891892	0.974684	0.948276	0.879922
17	48	0.864865	0.962025	0.931034	0.839626
17	49	0.891892	1	0.965517	0.921363
17	50	0.891892	0.987342	0.956897	0.900269
17	51	0.891892	1	0.965517	0.921363
17	52	0.918919	1	0.974138	0.940904
17	53	0.891892	0.987342	0.956897	0.900269
17	54	0.918919	0.987342	0.965517	0.920219
17	55	0.864865	1	0.956897	0.901878
17	56	0.864865	1	0.956897	0.901878
17	57	0.864865	1	0.956897	0.901878
17	58	0.918919	1	0.974138	0.940904
17	59	0.864865	0.987342	0.948276	0.880366
17	60	0.891892	1	0.965517	0.921363
17	61	0.837838	0.987342	0.939655	0.860495
17	62	0.891892	0.974684	0.948276	0.879922
17	63	0.891892	0.987342	0.956897	0.900269
17	64	0.864865	0.987342	0.948276	0.880366
17	65	0.891892	0.987342	0.956897	0.900269
17	66	0.864865	0.974684	0.939655	0.859634
17	67	0.864865	1	0.956897	0.901878
17	68	0.864865	1	0.956897	0.901878
17	69	0.891892	0.987342	0.956897	0.900269
17	70	0.891892	1	0.965517	0.921363
17	71	0.864865	0.974684	0.939655	0.859634
17	72	0.864865	1	0.956897	0.901878
17	73	0.918919	0.987342	0.965517	0.920219
17	74	0.972973	0.987342	0.982759	0.960315
17	75	0.864865	1	0.956897	0.901878
17	76	0.891892	1	0.965517	0.921363
17	77	0.891892	1	0.965517	0.921363
17	78	0.864865	0.987342	0.948276	0.880366
17	79	0.891892	0.974684	0.948276	0.879922
17	80	0.864865	1	0.956897	0.901878
17	81	0.918919	1	0.974138	0.940904
17	82	0.864865	0.987342	0.948276	0.880366
17	83	0.918919	0.987342	0.965517	0.920219
17	84	0.837838	0.987342	0.939655	0.860495
17	85	0.864865	0.987342	0.948276	0.880366
17	86	0.864865	0.987342	0.948276	0.880366
17	87	0.864865	0.974684	0.939655	0.859634
17	88	0.918919	0.987342	0.965517	0.920219
17	89	0.891892	1	0.965517	0.921363
17	90	0.918919	1	0.974138	0.940904
17	91	0.864865	0.974684	0.939655	0.859634
17	92	0.891892	1	0.965517	0.921363
17	93	0.891892	1	0.965517	0.921363
17	94	0.864865	0.987342	0.948276	0.880366
17	95	0.837838	0.987342	0.939655	0.860495
17	96	0.864865	0.987342	0.948276	0.880366
17	97	0.891892	1	0.965517	0.921363
17	98	0.864865	0.987342	0.948276	0.880366
17	99	0.918919	1	0.974138	0.940904
17	100	0.918919	1	0.974138	0.940904
17	101	0.891892	0.987342	0.956897	0.900269
17	102	0.891892	1	0.965517	0.921363
17	103	0.864865	0.987342	0.948276	0.880366
17	104	0.891892	1	0.965517	0.921363
17	105	0.837838	1	0.948276	0.882438
17	106	0.864865	0.974684	0.939655	0.859634
17	107	0.864865	0.987342	0.948276	0.880366
17	108	0.891892	0.987342	0.956897	0.900269
17	109	0.891892	1	0.965517	0.921363
17	110	0.864865	0.987342	0.948276	0.880366
17	111	0.891892	1	0.965517	0.921363
17	112	0.864865	1	0.956897	0.901878
17	113	0.891892	0.987342	0.956897	0.900269
17	114	0.864865	1	0.956897	0.901878
17	115	0.864865	1	0.956897	0.901878
17	116	0.864865	0.974684	0.939655	0.859634
17	117	0.891892	1	0.965517	0.921363
17	118	0.864865	1	0.956897	0.901878
17	119	0.837838	1	0.948276	0.882438
17	120	0.945946	1	0.982759	0.960515
17	121	0.864865	1	0.956897	0.901878
17	122	0.864865	1	0.956897	0.901878
17	123	0.864865	0.987342	0.948276	0.880366
17	124	0.837838	1	0.948276	0.882438
17	125	0.864865	1	0.956897	0.901878
17	126	0.891892	0.974684	0.948276	0.879922
17	127	0.891892	1	0.965517	0.921363
17	128	0.891892	1	0.965517	0.921363
17	129	0.891892	0.987342	0.956897	0.900269
17	130	0.864865	0.974684	0.939655	0.859634
17	131	0.864865	0.987342	0.948276	0.880366
17	132	0.864865	0.974684	0.939655	0.859634
17	133	0.864865	1	0.956897	0.901878
17	134	0.891892	1	0.965517	0.921363
17	135	0.837838	1	0.948276	0.882438
17	136	0.864865	1	0.956897	0.901878
17	137	0.891892	1	0.965517	0.921363
17	138	0.891892	1	0.965517	0.921363
17	139	0.837838	0.987342	0.939655	0.860495
17	140	0.864865	0.987342	0.948276	0.880366
17	141	0.891892	0.974684	0.948276	0.879922
17	142	0.837838	1	0.948276	0.882438
17	143	0.864865	1	0.956897	0.901878
17	144	0.891892	1	0.965517	0.921363
17	145	0.918919	0.987342	0.965517	0.920219
17	146	0.810811	1	0.939655	0.863026
17	147	0.891892	0.987342	0.956897	0.900269
17	148	0.891892	0.987342	0.956897	0.900269
17	149	0.810811	1	0.939655	0.863026
17	150	0.864865	1	0.956897	0.901878
17	151	0.891892	0.987342	0.956897	0.900269
17	152	0.891892	1	0.965517	0.921363
17	153	0.864865	0.987342	0.948276	0.880366
17	154	0.891892	1	0.965517	0.921363
17	155	0.891892	1	0.965517	0.921363
17	156	0.891892	0.974684	0.948276	0.879922
17	157	0.891892	0.987342	0.956897	0.900269
17	158	0.891892	0.987342	0.956897	0.900269
17	159	0.864865	0.987342	0.948276	0.880366
17	160	0.891892	0.974684	0.948276	0.879922
17	161	0.891892	1	0.965517	0.921363
17	162	0.891892	0.987342	0.956897	0.900269
17	163	0.891892	0.987342	0.956897	0.900269
17	164	0.918919	1	0.974138	0.940904
17	165	0.891892	0.974684	0.948276	0.879922
17	166	0.864865	1	0.956897	0.901878
17	167	0.891892	0.987342	0.956897	0.900269
17	168	0.864865	0.974684	0.939655	0.859634
17	169	0.810811	1	0.939655	0.863026
17	170	0.891892	0.987342	0.956897	0.900269
17	171	0.864865	0.987342	0.948276	0.880366
17	172	0.891892	1	0.965517	0.921363
17	173	0.891892	0.987342	0.956897	0.900269
17	174	0.864865	1	0.956897	0.901878
17	175	0.891892	1	0.965517	0.921363
17	176	0.891892	1	0.965517	0.921363
17	177	0.891892	1	0.965517	0.921363
17	178	0.837838	1	0.948276	0.882438
17	179	0.864865	0.987342	0.948276	0.880366
17	180	0.864865	0.987342	0.948276	0.880366
17	181	0.918919	0.987342	0.965517	0.920219
17	182	0.891892	0.987342	0.956897	0.900269
17	183	0.945946	1	0.982759	0.960515
17	184	0.864865	0.987342	0.948276	0.880366
17	185	0.891892	0.974684	0.948276	0.879922
17	186	0.864865	1	0.956897	0.901878
17	187	0.837838	0.987342	0.939655	0.860495
17	188	0.918919	1	0.974138	0.940904
17	189	0.891892	1	0.965517	0.921363
17	190	0.837838	1	0.948276	0.882438
17	191	0.864865	1	0.956897	0.901878
17	192	0.891892	0.987342	0.956897	0.900269
17	193	0.864865	1	0.956897	0.901878
17	194	0.864865	0.987342	0.948276	0.880366
17	195	0.891892	0.974684	0.948276	0.879922
17	196	0.864865	1	0.956897	0.901878
17	197	0.864865	0.987342	0.948276	0.880366
17	198	0.864865	0.987342	0.948276	0.880366
17	199	0.891892	1	0.965517	0.921363
17	200	0.891892	0.974684	0.948276	0.879922
17	201	0.891892	1	0.965517	0.921363
17	202	0.864865	0.987342	0.948276	0.880366
17	203	0.864865	1	0.956897	0.901878
17	204	0.891892	0.987342	0.956897	0.900269
17	205	0.837838	0.987342	0.939655	0.860495
17	206	0.891892	1	0.965517	0.921363
17	207	0.864865	0.987342	0.948276	0.880366
17	208	0.864865	0.987342	0.948276	0.880366
17	209	0.891892	0.987342	0.956897	0.900269
17	210	0.864865	1	0.956897	0.901878
17	211	0.891892	0.974684	0.948276	0.879922
17	212	0.864865	0.987342	0.948276	0.880366
17	213	0.891892	0.987342	0.956897	0.900269
17	214	0.891892	0.987342	0.956897	0.900269
17	215	0.864865	1	0.956897	0.901878
17	216	0.864865	0.987342	0.948276	0.880366
17	217	0.864865	0.974684	0.939655	0.859634
17	218	0.891892	1	0.965517	0.921363
17	219	0.864865	0.987342	0.948276	0.880366
17	220	0.891892	0.987342	0.956897	0.900269
17	221	0.864865	0.974684	0.939655	0.859634
17	222	0.864865	1	0.956897	0.901878
17	223	0.864865	0.987342	0.948276	0.880366
17	224	0.864865	1	0.956897	0.901878
17	225	0.891892	1	0.965517	0.921363
17	226	0.837838	1	0.948276	0.882438
17	227	0.864865	1	0.956897	0.901878
17	228	0.864865	1	0.956897	0.901878
17	229	0.864865	1	0.956897	0.901878
17	230	0.864865	1	0.956897	0.901878
17	231	0.891892	1	0.965517	0.921363
17	232	0.918919	0.987342	0.965517	0.920219
17	233	0.891892	0.987342	0.956897	0.900269
17	234	0.864865	0.987342	0.948276	0.880366
17	235	0.864865	0.987342	0.948276	0.880366
17	236	0.918919	0.987342	0.965517	0.920219
17	237	0.864865	1	0.956897	0.901878
17	238	0.837838	1	0.948276	0.882438
17	239	0.810811	1	0.939655	0.863026
17	240	0.864865	0.962025	0.931034	0.839626
17	241	0.837838	0.987342	0.939655	0.860495
17	242	0.891892	0.987342	0.956897	0.900269
17	243	0.864865	1	0.956897	0.901878
17	244	0.891892	1	0.965517	0.921363
17	245	0.837838	1	0.948276	0.882438
17	246	0.891892	0.974684	0.948276	0.879922
17	247	0.891892	0.974684	0.948276	0.879922
17	248	0.864865	1	0.956897	0.901878
17	249	0.891892	1	0.965517	0.921363
17	250	0.864865	1	0.956897	0.901878
17	251	0.891892	0.987342	0.956897	0.900269
17	252	0.891892	1	0.965517	0.921363
17	253	0.864865	0.987342	0.948276	0.880366
17	254	0.864865	0.987342	0.948276	0.880366
17	255	0.891892	0.987342	0.956897	0.900269
17	256	0.864865	1	0.956897	0.901878
17	257	0.864865	0.962025	0.931034	0.839626
17	258	0.864865	1	0.956897	0.901878
17	259	0.891892	0.974684	0.948276	0.879922
17	260	0.837838	0.987342	0.939655	0.860495
17	261	0.891892	0.987342	0.956897	0.900269
17	262	0.810811	0.987342	0.931034	0.84064
17	263	0.864865	1	0.956897	0.901878
17	264	0.891892	0.974684	0.948276	0.879922
17	265	0.837838	0.962025	0.922414	0.819
17	266	0.837838	0.987342	0.939655	0.860495
17	267	0.891892	1	0.965517	0.921363
17	268	0.837838	0.962025	0.922414	0.819
17	269	0.837838	0.987342	0.939655	0.860495
17	270	0.864865	0.974684	0.939655	0.859634
17	271	0.864865	0.987342	0.948276	0.880366
17	272	0.864865	0.974684	0.939655	0.859634
17	273	0.891892	0.974684	0.948276	0.879922
17	274	0.891892	0.974684	0.948276	0.879922
17	275	0.864865	0.987342	0.948276	0.880366
17	276	0.864865	0.987342	0.948276	0.880366
17	277	0.864865	1	0.956897	0.901878
17	278	0.837838	1	0.948276	0.882438
17	279	0.837838	1	0.948276	0.882438
17	280	0.810811	0.974684	0.922414	0.819111
17	281	0.810811	0.974684	0.922414	0.819111
17	282	0.837838	1	0.948276	0.882438
17	283	0.864865	0.974684	0.939655	0.859634
17	284	0.864865	0.987342	0.948276	0.880366
17	285	0.891892	1	0.965517	0.921363
17	286	0.864865	0.987342	0.948276	0.880366
17	287	0.837838	0.987342	0.939655	0.860495
17	288	0.864865	1	0.956897	0.901878
17	289	0.864865	1	0.956897	0.901878
17	290	0.837838	0.987342	0.939655	0.860495
17	291	0.864865	0.962025	0.931034	0.839626
17	292	0.837838	0.974684	0.931034	0.83937
17	293	0.810811	0.974684	0.922414	0.819111
17	294	0.864865	1	0.956897	0.901878
17	295	0.864865	1	0.956897	0.901878
17	296	0.837838	1	0.948276	0.882438
17	297	0.837838	1	0.948276	0.882438
17	298	0.864865	0.987342	0.948276	0.880366
17	299	0.837838	0.987342	0.939655	0.860495
17	300	0.864865	0.987342	0.948276	0.880366
17	301	0.864865	0.974684	0.939655	0.859634
17	302	0.891892	1	0.965517	0.921363
17	303	0.837838	1	0.948276	0.882438
17	304	0.864865	1	0.956897	0.901878
17	305	0.837838	1	0.948276	0.882438
17	306	0.891892	1	0.965517	0.921363
17	307	0.864865	0.974684	0.939655	0.859634
17	308	0.864865	0.987342	0.948276	0.880366
17	309	0.837838	0.987342	0.939655	0.860495
17	310	0.891892	1	0.965517	0.921363
17	311	0.837838	1	0.948276	0.882438
17	312	0.837838	1	0.948276	0.882438
17	313	0.837838	0.974684	0.931034	0.83937
17	314	0.837838	0.987342	0.939655	0.860495
17	315	0.891892	1	0.965517	0.921363
17	316	0.891892	1	0.965517	0.921363
17	317	0.891892	1	0.965517	0.921363
17	318	0.837838	0.987342	0.939655	0.860495
17	319	0.810811	0.987342	0.931034	0.84064
17	320	0.837838	0.974684	0.931034	0.83937
17	321	0.810811	0.987342	0.931034	0.84064
17	322	0.864865	1	0.956897	0.901878
17	323	0.864865	0.974684	0.939655	0.859634
17	324	0.891892	0.974684	0.948276	0.879922
17	325	0.864865	1	0.956897	0.901878
17	326	0.891892	1	0.965517	0.921363
17	327	0.864865	0.987342	0.948276	0.880366
17	328	0.864865	0.987342	0.948276	0.880366
17	329	0.891892	0.974684	0.948276	0.879922
17	330	0.864865	1	0.956897	0.901878
17	331	0.864865	1	0.956897	0.901878
17	332	0.891892	0.962025	0.939655	0.860268
17	333	0.837838	1	0.948276	0.882438
17	334	0.864865	0.987342	0.948276	0.880366
17	335	0.864865	1	0.956897	0.901878
17	336	0.891892	0.987342	0.956897	0.900269
17	337	0.837838	0.987342	0.939655	0.860495
17	338	0.864865	0.987342	0.948276	0.880366
17	339	0.837838	1	0.948276	0.882438
17	340	0.891892	1	0.965517	0.921363
17	341	0.864865	0.974684	0.939655	0.859634
17	342	0.837838	0.974684	0.931034	0.83937
17	343	0.810811	0.987342	0.931034	0.84064
17	344	0.864865	1	0.956897	0.901878
17	345	0.864865	0.987342	0.948276	0.880366
17	346	0.864865	1	0.956897	0.901878
17	347	0.891892	1	0.965517	0.921363
17	348	0.864865	0.987342	0.948276	0.880366
17	349	0.837838	1	0.948276	0.882438
17	350	0.837838	1	0.948276	0.882438
17	351	0.783784	1	0.931034	0.84363
17	352	0.864865	0.974684	0.939655	0.859634
17	353	0.918919	0.987342	0.965517	0.920219
17	354	0.864865	0.987342	0.948276	0.880366
17	355	0.837838	0.987342	0.939655	0.860495
17	356	0.864865	0.974684	0.939655	0.859634
17	357	0.864865	0.974684	0.939655	0.859634
17	358	0.864865	0.974684	0.939655	0.859634
17	359	0.864865	1	0.956897	0.901878
17	360	0.864865	1	0.956897	0.901878
17	361	0.891892	0.987342	0.956897	0.900269
17	362	0.918919	0.987342	0.965517	0.920219
17	363	0.864865	0.974684	0.939655	0.859634
17	364	0.864865	0.974684	0.939655	0.859634
17	365	0.891892	0.987342	0.956897	0.900269
17	366	0.864865	1	0.956897	0.901878
17	367	0.810811	0.987342	0.931034	0.84064
17	368	0.810811	1	0.939655	0.863026
17	369	0.810811	0.987342	0.931034	0.84064
17	370	0.891892	0.987342	0.956897	0.900269
17	371	0.837838	0.987342	0.939655	0.860495
17	372	0.837838	1	0.948276	0.882438
17	373	0.837838	0.987342	0.939655	0.860495
17	374	0.837838	0.974684	0.931034	0.83937
17	375	0.837838	0.974684	0.931034	0.83937
17	376	0.783784	0.974684	0.913793	0.798842
17	377	0.891892	0.974684	0.948276	0.879922
17	378	0.864865	1	0.956897	0.901878
17	379	0.864865	0.974684	0.939655	0.859634
17	380	0.810811	0.987342	0.931034	0.84064
17	381	0.837838	1	0.948276	0.882438
17	382	0.891892	1	0.965517	0.921363
17	383	0.810811	1	0.939655	0.863026
17	384	0.837838	0.987342	0.939655	0.860495
17	385	0.864865	0.974684	0.939655	0.859634
17	386	0.837838	1	0.948276	0.882438
17	387	0.864865	0.974684	0.939655	0.859634
17	388	0.864865	1	0.956897	0.901878
17	389	0.810811	1	0.939655	0.863026
17	390	0.864865	0.974684	0.939655	0.859634
17	391	0.783784	1	0.931034	0.84363
17	392	0.864865	0.974684	0.939655	0.859634
17	393	0.810811	0.987342	0.931034	0.84064
17	394	0.891892	0.987342	0.956897	0.900269
17	395	0.837838	1	0.948276	0.882438
17	396	0.864865	0.987342	0.948276	0.880366
17	397	0.837838	1	0.948276	0.882438
17	398	0.864865	0.962025	0.931034	0.839626
17	399	0.837838	1	0.948276	0.882438
17	400	0.837838	1	0.948276	0.882438
17	401	0.837838	1	0.948276	0.882438
17	402	0.837838	1	0.948276	0.882438
17	403	0.864865	1	0.956897	0.901878
17	404	0.810811	0.987342	0.931034	0.84064
17	405	0.837838	1	0.948276	0.882438
17	406	0.810811	0.987342	0.931034	0.84064
17	407	0.837838	0.974684	0.931034	0.83937
17	408	0.837838	0.987342	0.939655	0.860495
17	409	0.837838	0.974684	0.931034	0.83937
17	410	0.864865	1	0.956897	0.901878
17	411	0.864865	0.987342	0.948276	0.880366
17	412	0.864865	0.987342	0.948276	0.880366
17	413	0.810811	0.949367	0.905172	0.778365
17	414	0.837838	0.987342	0.939655	0.860495
17	415	0.837838	0.974684	0.931034	0.83937
17	416	0.837838	0.987342	0.939655	0.860495
17	417	0.837838	1	0.948276	0.882438
17	418	0.837838	0.987342	0.939655	0.860495
17	419	0.891892	1	0.965517	0.921363
17	420	0.891892	0.987342	0.956897	0.900269
17	421	0.810811	0.974684	0.922414	0.819111
17	422	0.837838	0.974684	0.931034	0.83937
17	423	0.864865	1	0.956897	0.901878
17	424	0.864865	0.962025	0.931034	0.839626
17	425	0.864865	1	0.956897	0.901878
17	426	0.810811	0.974684	0.922414	0.819111
17	427	0.837838	0.987342	0.939655	0.860495
17	428	0.864865	0.987342	0.948276	0.880366
17	429	0.810811	1	0.939655	0.863026
17	430	0.864865	1	0.956897	0.901878
17	431	0.864865	0.987342	0.948276	0.880366
17	432	0.837838	0.987342	0.939655	0.860495
17	433	0.864865	0.962025	0.931034	0.839626
17	434	0.837838	0.974684	0.931034	0.83937
17	435	0.864865	1	0.956897	0.901878
17	436	0.837838	1	0.948276	0.882438
17	437	0.837838	1	0.948276	0.882438
17	438	0.837838	1	0.948276	0.882438
17	439	0.810811	0.987342	0.931034	0.84064
17	440	0.864865	0.987342	0.948276	0.880366
17	441	0.810811	1	0.939655	0.863026
17	442	0.837838	1	0.948276	0.882438
17	443	0.891892	0.987342	0.956897	0.900269
17	444	0.837838	0.974684	0.931034	0.83937
17	445	0.945946	0.987342	0.974138	0.940229
17	446	0.810811	1	0.939655	0.863026
17	447	0.837838	0.987342	0.939655	0.860495
17	448	0.864865	0.987342	0.948276	0.880366
17	449	0.891892	0.987342	0.956897	0.900269
17	450	0.837838	0.987342	0.939655	0.860495
17	451	0.864865	0.987342	0.948276	0.880366
17	452	0.864865	1	0.956897	0.901878
17	453	0.837838	1	0.948276	0.882438
17	454	0.837838	0.962025	0.922414	0.819
17	455	0.837838	0.974684	0.931034	0.83937
17	456	0.837838	0.987342	0.939655	0.860495
17	457	0.837838	0.974684	0.931034	0.83937
17	458	0.864865	1	0.956897	0.901878
17	459	0.783784	1	0.931034	0.84363
17	460	0.864865	0.987342	0.948276	0.880366
17	461	0.837838	0.987342	0.939655	0.860495
17	462	0.891892	1	0.965517	0.921363
17	463	0.810811	0.987342	0.931034	0.84064
17	464	0.783784	1	0.931034	0.84363
17	465	0.837838	1	0.948276	0.882438
17	466	0.864865	0.987342	0.948276	0.880366
17	467	0.837838	0.987342	0.939655	0.860495
17	468	0.864865	1	0.956897	0.901878
17	469	0.864865	0.987342	0.948276	0.880366
17	470	0.783784	0.987342	0.922414	0.820785
17	471	0.837838	0.949367	0.913793	0.799329
17	472	0.837838	1	0.948276	0.882438
17	473	0.891892	1	0.965517	0.921363
17	474	0.891892	1	0.965517	0.921363
17	475	0.864865	0.962025	0.931034	0.839626
17	476	0.810811	0.974684	0.922414	0.819111
17	477	0.891892	0.987342	0.956897	0.900269
17	478	0.891892	0.987342	0.956897	0.900269
17	479	0.837838	0.974684	0.931034	0.83937
17	480	0.891892	1	0.965517	0.921363
17	481	0.891892	0.974684	0.948276	0.879922
17	482	0.837838	0.987342	0.939655	0.860495
17	483	0.864865	0.974684	0.939655	0.859634
17	484	0.891892	0.962025	0.939655	0.860268
17	485	0.810811	0.987342	0.931034	0.84064
17	486	0.864865	0.974684	0.939655	0.859634
17	487	0.864865	0.987342	0.948276	0.880366
17	488	0.864865	0.987342	0.948276	0.880366
17	489	0.864865	0.962025	0.931034	0.839626
17	490	0.864865	0.974684	0.939655	0.859634
17	491	0.864865	1	0.956897	0.901878
17	492	0.864865	0.987342	0.948276	0.880366
17	493	0.864865	0.974684	0.939655	0.859634
17	494	0.837838	0.987342	0.939655	0.860495
17	495	0.864865	0.974684	0.939655	0.859634
17	496	0.837838	0.974684	0.931034	0.83937
17	497	0.864865	0.974684	0.939655	0.859634
17	498	0.810811	0.987342	0.931034	0.84064
17	499	0.810811	1	0.939655	0.863026
17	500	0.837838	1	0.948276	0.882438
17	501	0.891892	0.987342	0.956897	0.900269
17	502	0.891892	0.987342	0.956897	0.900269
17	503	0.891892	0.974684	0.948276	0.879922
17	504	0.837838	0.987342	0.939655	0.860495
17	505	0.891892	1	0.965517	0.921363
17	506	0.837838	0.987342	0.939655	0.860495
17	507	0.864865	0.987342	0.948276	0.880366
17	508	0.810811	0.974684	0.922414	0.819111
17	509	0.810811	0.987342	0.931034	0.84064
17	510	0.837838	0.987342	0.939655	0.860495
17	511	0.891892	0.987342	0.956897	0.900269
17	512	0.810811	0.987342	0.931034	0.84064
17	513	0.864865	0.987342	0.948276	0.880366
17	514	0.837838	1	0.948276	0.882438
17	515	0.864865	0.987342	0.948276	0.880366
17	516	0.864865	1	0.956897	0.901878
17	517	0.810811	1	0.939655	0.863026
17	518	0.837838	1	0.948276	0.882438
17	519	0.864865	0.987342	0.948276	0.880366
17	520	0.864865	1	0.956897	0.901878
17	521	0.837838	1	0.948276	0.882438
17	522	0.864865	0.987342	0.948276	0.880366
17	523	0.837838	0.987342	0.939655	0.860495
17	524	0.891892	0.974684	0.948276	0.879922
17	525	0.837838	0.987342	0.939655	0.860495
17	526	0.810811	1	0.939655	0.863026
17	527	0.837838	0.974684	0.931034	0.83937
17	528	0.864865	0.987342	0.948276	0.880366
17	529	0.864865	0.974684	0.939655	0.859634
17	530	0.891892	0.987342	0.956897	0.900269
17	531	0.864865	0.987342	0.948276	0.880366
17	532	0.864865	0.987342	0.948276	0.880366
17	533	0.837838	1	0.948276	0.882438
17	534	0.864865	0.974684	0.939655	0.859634
17	535	0.837838	0.974684	0.931034	0.83937
17	536	0.891892	0.949367	0.931034	0.841259
17	537	0.810811	1	0.939655	0.863026
17	538	0.810811	1	0.939655	0.863026

## Sheet: dataset 3
The IFS results of the training set in dataset 3
Window Length	Number of Features	SN	SP	AC	MCC
17	4	0.918919	0.961538	0.947826	0.880457
17	5	0.918919	0.961538	0.947826	0.880457
17	6	0.945946	0.987179	0.973913	0.93999
17	7	0.918919	0.974359	0.956522	0.89985
17	8	0.918919	0.974359	0.956522	0.89985
17	9	0.972973	0.974359	0.973913	0.940834
17	10	0.891892	0.987179	0.956522	0.899892
17	11	0.972973	0.974359	0.973913	0.940834
17	12	0.945946	0.961538	0.956522	0.90126
17	13	0.972973	1	0.991304	0.980131
17	14	0.891892	0.987179	0.956522	0.899892
17	15	0.918919	1	0.973913	0.940683
17	16	0.918919	0.987179	0.965217	0.919908
17	17	0.945946	0.987179	0.973913	0.93999
17	18	0.972973	0.987179	0.982609	0.960152
17	19	0.945946	0.987179	0.973913	0.93999
17	20	0.945946	1	0.982609	0.960363
17	21	0.891892	0.987179	0.956522	0.899892
17	22	0.945946	0.987179	0.973913	0.93999
17	23	0.972973	1	0.991304	0.980131
17	24	0.945946	1	0.982609	0.960363
17	25	0.891892	1	0.965217	0.921078
17	26	0.945946	0.961538	0.956522	0.90126
17	27	0.891892	0.974359	0.947826	0.879453
17	28	0.918919	1	0.973913	0.940683
17	29	0.918919	1	0.973913	0.940683
17	30	0.918919	0.987179	0.965217	0.919908
17	31	0.918919	1	0.973913	0.940683
17	32	0.972973	0.987179	0.982609	0.960152
17	33	0.891892	1	0.965217	0.921078
17	34	0.891892	0.974359	0.947826	0.879453
17	35	0.891892	0.987179	0.956522	0.899892
17	36	0.864865	0.987179	0.947826	0.879927
17	37	0.918919	1	0.973913	0.940683
17	38	0.918919	1	0.973913	0.940683
17	39	0.945946	0.987179	0.973913	0.93999
17	40	0.891892	1	0.965217	0.921078
17	41	0.918919	0.974359	0.956522	0.89985
17	42	0.864865	0.987179	0.947826	0.879927
17	43	0.918919	1	0.973913	0.940683
17	44	0.891892	0.974359	0.947826	0.879453
17	45	0.918919	1	0.973913	0.940683
17	46	0.864865	0.974359	0.93913	0.859101
17	47	0.945946	1	0.982609	0.960363
17	48	0.918919	1	0.973913	0.940683
17	49	0.891892	0.987179	0.956522	0.899892
17	50	0.918919	0.987179	0.965217	0.919908
17	51	0.837838	1	0.947826	0.882039
17	52	0.864865	1	0.956522	0.901535
17	53	0.864865	1	0.956522	0.901535
17	54	0.891892	0.987179	0.956522	0.899892
17	55	0.891892	0.987179	0.956522	0.899892
17	56	0.891892	0.974359	0.947826	0.879453
17	57	0.864865	0.987179	0.947826	0.879927
17	58	0.945946	0.987179	0.973913	0.93999
17	59	0.864865	1	0.956522	0.901535
17	60	0.918919	1	0.973913	0.940683
17	61	0.864865	1	0.956522	0.901535
17	62	0.891892	1	0.965217	0.921078
17	63	0.918919	0.987179	0.965217	0.919908
17	64	0.864865	0.987179	0.947826	0.879927
17	65	0.891892	0.974359	0.947826	0.879453
17	66	0.918919	0.987179	0.965217	0.919908
17	67	0.891892	1	0.965217	0.921078
17	68	0.891892	0.974359	0.947826	0.879453
17	69	0.891892	0.987179	0.956522	0.899892
17	70	0.918919	0.987179	0.965217	0.919908
17	71	0.864865	0.987179	0.947826	0.879927
17	72	0.945946	0.987179	0.973913	0.93999
17	73	0.891892	1	0.965217	0.921078
17	74	0.864865	1	0.956522	0.901535
17	75	0.864865	0.961538	0.930435	0.838999
17	76	0.864865	0.987179	0.947826	0.879927
17	77	0.864865	1	0.956522	0.901535
17	78	0.918919	0.987179	0.965217	0.919908
17	79	0.918919	0.974359	0.956522	0.89985
17	80	0.891892	1	0.965217	0.921078
17	81	0.945946	0.987179	0.973913	0.93999
17	82	0.864865	1	0.956522	0.901535
17	83	0.891892	1	0.965217	0.921078
17	84	0.864865	0.948718	0.921739	0.819568
17	85	0.891892	0.987179	0.956522	0.899892
17	86	0.891892	1	0.965217	0.921078
17	87	0.891892	0.974359	0.947826	0.879453
17	88	0.864865	0.987179	0.947826	0.879927
17	89	0.864865	0.974359	0.93913	0.859101
17	90	0.864865	0.974359	0.93913	0.859101
17	91	0.891892	0.961538	0.93913	0.859709
17	92	0.864865	1	0.956522	0.901535
17	93	0.918919	0.961538	0.947826	0.880457
17	94	0.891892	0.987179	0.956522	0.899892
17	95	0.837838	0.987179	0.93913	0.859998
17	96	0.891892	0.974359	0.947826	0.879453
17	97	0.864865	1	0.956522	0.901535
17	98	0.837838	0.987179	0.93913	0.859998
17	99	0.918919	0.987179	0.965217	0.919908
17	100	0.918919	0.974359	0.956522	0.89985
17	101	0.918919	0.987179	0.965217	0.919908
17	102	0.864865	1	0.956522	0.901535
17	103	0.891892	0.974359	0.947826	0.879453
17	104	0.891892	1	0.965217	0.921078
17	105	0.891892	1	0.965217	0.921078
17	106	0.864865	1	0.956522	0.901535
17	107	0.864865	1	0.956522	0.901535
17	108	0.891892	0.974359	0.947826	0.879453
17	109	0.891892	1	0.965217	0.921078
17	110	0.891892	0.974359	0.947826	0.879453
17	111	0.918919	0.987179	0.965217	0.919908
17	112	0.891892	0.987179	0.956522	0.899892
17	113	0.918919	0.974359	0.956522	0.89985
17	114	0.864865	1	0.956522	0.901535
17	115	0.918919	0.987179	0.965217	0.919908
17	116	0.891892	0.974359	0.947826	0.879453
17	117	0.864865	1	0.956522	0.901535
17	118	0.891892	1	0.965217	0.921078
17	119	0.918919	1	0.973913	0.940683
17	120	0.837838	1	0.947826	0.882039
17	121	0.891892	1	0.965217	0.921078
17	122	0.945946	1	0.982609	0.960363
17	123	0.864865	1	0.956522	0.901535
17	124	0.864865	0.974359	0.93913	0.859101
17	125	0.891892	1	0.965217	0.921078
17	126	0.918919	0.987179	0.965217	0.919908
17	127	0.918919	0.987179	0.965217	0.919908
17	128	0.891892	0.974359	0.947826	0.879453
17	129	0.891892	0.974359	0.947826	0.879453
17	130	0.891892	0.974359	0.947826	0.879453
17	131	0.918919	1	0.973913	0.940683
17	132	0.891892	1	0.965217	0.921078
17	133	0.837838	0.974359	0.930435	0.838775
17	134	0.864865	0.987179	0.947826	0.879927
17	135	0.918919	1	0.973913	0.940683
17	136	0.891892	0.987179	0.956522	0.899892
17	137	0.891892	1	0.965217	0.921078
17	138	0.837838	0.974359	0.930435	0.838775
17	139	0.918919	0.974359	0.956522	0.89985
17	140	0.864865	0.987179	0.947826	0.879927
17	141	0.864865	0.987179	0.947826	0.879927
17	142	0.864865	0.987179	0.947826	0.879927
17	143	0.891892	0.974359	0.947826	0.879453
17	144	0.810811	0.987179	0.930435	0.840089
17	145	0.891892	1	0.965217	0.921078
17	146	0.864865	0.974359	0.93913	0.859101
17	147	0.864865	0.974359	0.93913	0.859101
17	148	0.837838	1	0.947826	0.882039
17	149	0.891892	0.974359	0.947826	0.879453
17	150	0.891892	1	0.965217	0.921078
17	151	0.864865	0.974359	0.93913	0.859101
17	152	0.918919	0.987179	0.965217	0.919908
17	153	0.891892	1	0.965217	0.921078
17	154	0.945946	0.974359	0.965217	0.920305
17	155	0.864865	1	0.956522	0.901535
17	156	0.864865	1	0.956522	0.901535
17	157	0.891892	1	0.965217	0.921078
17	158	0.891892	0.961538	0.93913	0.859709
17	159	0.891892	0.987179	0.956522	0.899892
17	160	0.918919	0.974359	0.956522	0.89985
17	161	0.864865	1	0.956522	0.901535
17	162	0.864865	1	0.956522	0.901535
17	163	0.837838	1	0.947826	0.882039
17	164	0.918919	0.987179	0.965217	0.919908
17	165	0.891892	0.987179	0.956522	0.899892
17	166	0.918919	0.974359	0.956522	0.89985
17	167	0.891892	1	0.965217	0.921078
17	168	0.918919	0.987179	0.965217	0.919908
17	169	0.837838	0.987179	0.93913	0.859998
17	170	0.864865	0.974359	0.93913	0.859101
17	171	0.864865	0.987179	0.947826	0.879927
17	172	0.918919	1	0.973913	0.940683
17	173	0.864865	0.974359	0.93913	0.859101
17	174	0.918919	1	0.973913	0.940683
17	175	0.864865	0.987179	0.947826	0.879927
17	176	0.918919	0.987179	0.965217	0.919908
17	177	0.891892	0.987179	0.956522	0.899892
17	178	0.864865	0.987179	0.947826	0.879927
17	179	0.864865	1	0.956522	0.901535
17	180	0.864865	1	0.956522	0.901535
17	181	0.864865	0.987179	0.947826	0.879927
17	182	0.945946	1	0.982609	0.960363
17	183	0.837838	1	0.947826	0.882039
17	184	0.891892	1	0.965217	0.921078
17	185	0.891892	1	0.965217	0.921078
17	186	0.891892	0.987179	0.956522	0.899892
17	187	0.864865	0.974359	0.93913	0.859101
17	188	0.918919	1	0.973913	0.940683
17	189	0.891892	0.987179	0.956522	0.899892
17	190	0.864865	0.987179	0.947826	0.879927
17	191	0.837838	1	0.947826	0.882039
17	192	0.864865	0.974359	0.93913	0.859101
17	193	0.891892	0.987179	0.956522	0.899892
17	194	0.864865	1	0.956522	0.901535
17	195	0.837838	0.987179	0.93913	0.859998
17	196	0.864865	1	0.956522	0.901535
17	197	0.864865	1	0.956522	0.901535
17	198	0.891892	1	0.965217	0.921078
17	199	0.891892	0.987179	0.956522	0.899892
17	200	0.918919	0.987179	0.965217	0.919908
17	201	0.891892	1	0.965217	0.921078
17	202	0.891892	0.961538	0.93913	0.859709
17	203	0.864865	1	0.956522	0.901535
17	204	0.783784	1	0.930435	0.843133
17	205	0.864865	0.987179	0.947826	0.879927
17	206	0.891892	1	0.965217	0.921078
17	207	0.891892	0.987179	0.956522	0.899892
17	208	0.837838	1	0.947826	0.882039
17	209	0.891892	1	0.965217	0.921078
17	210	0.891892	0.948718	0.930435	0.84061
17	211	0.837838	0.987179	0.93913	0.859998
17	212	0.891892	0.987179	0.956522	0.899892
17	213	0.891892	1	0.965217	0.921078
17	214	0.864865	1	0.956522	0.901535
17	215	0.837838	1	0.947826	0.882039
17	216	0.891892	1	0.965217	0.921078
17	217	0.891892	1	0.965217	0.921078
17	218	0.891892	0.987179	0.956522	0.899892
17	219	0.864865	0.987179	0.947826	0.879927
17	220	0.891892	1	0.965217	0.921078
17	221	0.864865	0.961538	0.930435	0.838999
17	222	0.891892	0.987179	0.956522	0.899892
17	223	0.891892	1	0.965217	0.921078
17	224	0.864865	0.974359	0.93913	0.859101
17	225	0.837838	1	0.947826	0.882039
17	226	0.864865	1	0.956522	0.901535
17	227	0.891892	1	0.965217	0.921078
17	228	0.864865	0.987179	0.947826	0.879927
17	229	0.891892	0.987179	0.956522	0.899892
17	230	0.864865	1	0.956522	0.901535
17	231	0.837838	0.987179	0.93913	0.859998
17	232	0.864865	1	0.956522	0.901535
17	233	0.837838	1	0.947826	0.882039
17	234	0.891892	0.987179	0.956522	0.899892
17	235	0.837838	0.987179	0.93913	0.859998
17	236	0.864865	0.987179	0.947826	0.879927
17	237	0.864865	0.974359	0.93913	0.859101
17	238	0.891892	0.987179	0.956522	0.899892
17	239	0.864865	1	0.956522	0.901535
17	240	0.864865	1	0.956522	0.901535
17	241	0.837838	0.987179	0.93913	0.859998
17	242	0.864865	0.987179	0.947826	0.879927
17	243	0.891892	1	0.965217	0.921078
17	244	0.918919	1	0.973913	0.940683
17	245	0.837838	0.987179	0.93913	0.859998
17	246	0.864865	0.987179	0.947826	0.879927
17	247	0.918919	0.987179	0.965217	0.919908
17	248	0.864865	1	0.956522	0.901535
17	249	0.837838	0.987179	0.93913	0.859998
17	250	0.837838	0.987179	0.93913	0.859998
17	251	0.837838	0.974359	0.930435	0.838775
17	252	0.837838	0.987179	0.93913	0.859998
17	253	0.837838	1	0.947826	0.882039
17	254	0.837838	0.987179	0.93913	0.859998
17	255	0.891892	1	0.965217	0.921078
17	256	0.837838	1	0.947826	0.882039
17	257	0.837838	0.987179	0.93913	0.859998
17	258	0.891892	1	0.965217	0.921078
17	259	0.864865	1	0.956522	0.901535
17	260	0.837838	1	0.947826	0.882039
17	261	0.918919	1	0.973913	0.940683
17	262	0.864865	0.987179	0.947826	0.879927
17	263	0.891892	1	0.965217	0.921078
17	264	0.837838	1	0.947826	0.882039
17	265	0.837838	0.987179	0.93913	0.859998
17	266	0.837838	0.987179	0.93913	0.859998
17	267	0.918919	0.987179	0.965217	0.919908
17	268	0.891892	0.987179	0.956522	0.899892
17	269	0.864865	1	0.956522	0.901535
17	270	0.864865	1	0.956522	0.901535
17	271	0.891892	1	0.965217	0.921078
17	272	0.837838	0.987179	0.93913	0.859998
17	273	0.864865	0.987179	0.947826	0.879927
17	274	0.864865	0.974359	0.93913	0.859101
17	275	0.891892	0.987179	0.956522	0.899892
17	276	0.864865	0.987179	0.947826	0.879927
17	277	0.837838	1	0.947826	0.882039
17	278	0.837838	1	0.947826	0.882039
17	279	0.864865	0.987179	0.947826	0.879927
17	280	0.918919	1	0.973913	0.940683
17	281	0.837838	1	0.947826	0.882039
17	282	0.864865	0.987179	0.947826	0.879927
17	283	0.918919	1	0.973913	0.940683
17	284	0.918919	0.987179	0.965217	0.919908
17	285	0.864865	1	0.956522	0.901535
17	286	0.864865	1	0.956522	0.901535
17	287	0.864865	1	0.956522	0.901535
17	288	0.837838	0.987179	0.93913	0.859998
17	289	0.837838	0.974359	0.930435	0.838775
17	290	0.810811	1	0.93913	0.862576
17	291	0.864865	0.974359	0.93913	0.859101
17	292	0.837838	1	0.947826	0.882039
17	293	0.945946	1	0.982609	0.960363
17	294	0.918919	0.987179	0.965217	0.919908
17	295	0.837838	0.961538	0.921739	0.818309
17	296	0.864865	0.987179	0.947826	0.879927
17	297	0.864865	0.987179	0.947826	0.879927
17	298	0.864865	1	0.956522	0.901535
17	299	0.837838	1	0.947826	0.882039
17	300	0.864865	1	0.956522	0.901535
17	301	0.891892	0.987179	0.956522	0.899892
17	302	0.864865	1	0.956522	0.901535
17	303	0.918919	1	0.973913	0.940683
17	304	0.864865	0.974359	0.93913	0.859101
17	305	0.864865	0.987179	0.947826	0.879927
17	306	0.891892	1	0.965217	0.921078
17	307	0.864865	1	0.956522	0.901535
17	308	0.837838	1	0.947826	0.882039
17	309	0.837838	1	0.947826	0.882039
17	310	0.864865	0.974359	0.93913	0.859101
17	311	0.891892	0.974359	0.947826	0.879453
17	312	0.864865	0.974359	0.93913	0.859101
17	313	0.918919	0.987179	0.965217	0.919908
17	314	0.864865	0.987179	0.947826	0.879927
17	315	0.891892	0.961538	0.93913	0.859709
17	316	0.837838	1	0.947826	0.882039
17	317	0.837838	1	0.947826	0.882039
17	318	0.864865	1	0.956522	0.901535
17	319	0.864865	0.987179	0.947826	0.879927
17	320	0.864865	0.974359	0.93913	0.859101
17	321	0.837838	0.987179	0.93913	0.859998
17	322	0.837838	1	0.947826	0.882039
17	323	0.864865	1	0.956522	0.901535
17	324	0.837838	1	0.947826	0.882039
17	325	0.864865	1	0.956522	0.901535
17	326	0.864865	0.974359	0.93913	0.859101
17	327	0.837838	1	0.947826	0.882039
17	328	0.864865	0.987179	0.947826	0.879927
17	329	0.864865	0.961538	0.930435	0.838999
17	330	0.837838	0.987179	0.93913	0.859998
17	331	0.891892	0.987179	0.956522	0.899892
17	332	0.891892	0.987179	0.956522	0.899892
17	333	0.891892	0.987179	0.956522	0.899892
17	334	0.891892	1	0.965217	0.921078
17	335	0.837838	1	0.947826	0.882039
17	336	0.864865	0.974359	0.93913	0.859101
17	337	0.810811	0.961538	0.913043	0.797624
17	338	0.810811	1	0.93913	0.862576
17	339	0.837838	0.987179	0.93913	0.859998
17	340	0.918919	1	0.973913	0.940683
17	341	0.864865	0.987179	0.947826	0.879927
17	342	0.837838	0.974359	0.930435	0.838775
17	343	0.891892	0.974359	0.947826	0.879453
17	344	0.864865	0.987179	0.947826	0.879927
17	345	0.891892	1	0.965217	0.921078
17	346	0.891892	1	0.965217	0.921078
17	347	0.891892	0.987179	0.956522	0.899892
17	348	0.891892	1	0.965217	0.921078
17	349	0.837838	1	0.947826	0.882039
17	350	0.837838	0.987179	0.93913	0.859998
17	351	0.864865	1	0.956522	0.901535
17	352	0.837838	0.974359	0.930435	0.838775
17	353	0.891892	1	0.965217	0.921078
17	354	0.864865	1	0.956522	0.901535
17	355	0.891892	0.987179	0.956522	0.899892
17	356	0.810811	0.987179	0.930435	0.840089
17	357	0.837838	0.974359	0.930435	0.838775
17	358	0.837838	0.987179	0.93913	0.859998
17	359	0.864865	1	0.956522	0.901535
17	360	0.837838	0.987179	0.93913	0.859998
17	361	0.783784	0.987179	0.921739	0.820185
17	362	0.864865	1	0.956522	0.901535
17	363	0.891892	1	0.965217	0.921078
17	364	0.891892	0.987179	0.956522	0.899892
17	365	0.891892	0.987179	0.956522	0.899892
17	366	0.837838	1	0.947826	0.882039
17	367	0.864865	0.987179	0.947826	0.879927
17	368	0.864865	1	0.956522	0.901535
17	369	0.918919	0.987179	0.965217	0.919908
17	370	0.864865	0.987179	0.947826	0.879927
17	371	0.837838	1	0.947826	0.882039
17	372	0.891892	0.974359	0.947826	0.879453
17	373	0.810811	1	0.93913	0.862576
17	374	0.837838	0.974359	0.930435	0.838775
17	375	0.864865	0.974359	0.93913	0.859101
17	376	0.837838	0.987179	0.93913	0.859998
17	377	0.810811	1	0.93913	0.862576
17	378	0.918919	1	0.973913	0.940683
17	379	0.837838	0.974359	0.930435	0.838775
17	380	0.891892	1	0.965217	0.921078
17	381	0.837838	1	0.947826	0.882039
17	382	0.891892	0.987179	0.956522	0.899892
17	383	0.891892	0.987179	0.956522	0.899892
17	384	0.864865	0.987179	0.947826	0.879927
17	385	0.864865	0.987179	0.947826	0.879927
17	386	0.918919	1	0.973913	0.940683
17	387	0.864865	0.987179	0.947826	0.879927
17	388	0.837838	1	0.947826	0.882039
17	389	0.864865	0.987179	0.947826	0.879927
17	390	0.864865	0.987179	0.947826	0.879927
17	391	0.891892	1	0.965217	0.921078
17	392	0.837838	0.987179	0.93913	0.859998
17	393	0.864865	1	0.956522	0.901535
17	394	0.810811	0.987179	0.930435	0.840089
17	395	0.864865	0.987179	0.947826	0.879927
17	396	0.864865	0.987179	0.947826	0.879927
17	397	0.837838	1	0.947826	0.882039
17	398	0.891892	0.987179	0.956522	0.899892
17	399	0.864865	0.974359	0.93913	0.859101
17	400	0.837838	1	0.947826	0.882039
17	401	0.837838	1	0.947826	0.882039
17	402	0.864865	1	0.956522	0.901535
17	403	0.918919	1	0.973913	0.940683
17	404	0.864865	0.961538	0.930435	0.838999
17	405	0.837838	0.987179	0.93913	0.859998
17	406	0.837838	0.987179	0.93913	0.859998
17	407	0.891892	1	0.965217	0.921078
17	408	0.864865	1	0.956522	0.901535
17	409	0.810811	1	0.93913	0.862576
17	410	0.891892	0.974359	0.947826	0.879453
17	411	0.837838	1	0.947826	0.882039
17	412	0.891892	0.987179	0.956522	0.899892
17	413	0.864865	0.987179	0.947826	0.879927
17	414	0.864865	0.974359	0.93913	0.859101
17	415	0.837838	0.987179	0.93913	0.859998
17	416	0.810811	1	0.93913	0.862576
17	417	0.837838	0.987179	0.93913	0.859998
17	418	0.891892	0.987179	0.956522	0.899892
17	419	0.837838	1	0.947826	0.882039
17	420	0.864865	1	0.956522	0.901535
17	421	0.837838	1	0.947826	0.882039
17	422	0.837838	0.987179	0.93913	0.859998
17	423	0.810811	0.987179	0.930435	0.840089
17	424	0.837838	0.987179	0.93913	0.859998
17	425	0.918919	0.974359	0.956522	0.89985
17	426	0.864865	0.987179	0.947826	0.879927
17	427	0.918919	1	0.973913	0.940683
17	428	0.891892	0.987179	0.956522	0.899892
17	429	0.891892	1	0.965217	0.921078
17	430	0.864865	1	0.956522	0.901535
17	431	0.864865	1	0.956522	0.901535
17	432	0.864865	1	0.956522	0.901535
17	433	0.864865	0.987179	0.947826	0.879927
17	434	0.837838	0.987179	0.93913	0.859998
17	435	0.864865	0.974359	0.93913	0.859101
17	436	0.864865	1	0.956522	0.901535
17	437	0.891892	0.987179	0.956522	0.899892
17	438	0.837838	1	0.947826	0.882039
17	439	0.891892	0.987179	0.956522	0.899892
17	440	0.837838	0.974359	0.930435	0.838775
17	441	0.810811	1	0.93913	0.862576
17	442	0.864865	0.974359	0.93913	0.859101
17	443	0.891892	1	0.965217	0.921078
17	444	0.891892	1	0.965217	0.921078
17	445	0.837838	1	0.947826	0.882039
17	446	0.864865	1	0.956522	0.901535
17	447	0.837838	0.974359	0.930435	0.838775
17	448	0.837838	1	0.947826	0.882039
17	449	0.810811	1	0.93913	0.862576
17	450	0.864865	1	0.956522	0.901535
17	451	0.837838	1	0.947826	0.882039
17	452	0.810811	1	0.93913	0.862576
17	453	0.837838	1	0.947826	0.882039
17	454	0.891892	0.987179	0.956522	0.899892
17	455	0.837838	0.987179	0.93913	0.859998
17	456	0.891892	0.987179	0.956522	0.899892
17	457	0.810811	0.987179	0.930435	0.840089
17	458	0.891892	1	0.965217	0.921078
17	459	0.864865	0.987179	0.947826	0.879927
17	460	0.864865	0.987179	0.947826	0.879927
17	461	0.864865	0.974359	0.93913	0.859101
17	462	0.918919	1	0.973913	0.940683
17	463	0.837838	0.987179	0.93913	0.859998
17	464	0.891892	0.987179	0.956522	0.899892
17	465	0.864865	0.987179	0.947826	0.879927
17	466	0.864865	0.987179	0.947826	0.879927
17	467	0.918919	0.987179	0.965217	0.919908
17	468	0.864865	1	0.956522	0.901535
17	469	0.810811	0.987179	0.930435	0.840089
17	470	0.864865	1	0.956522	0.901535
17	471	0.864865	1	0.956522	0.901535
17	472	0.864865	1	0.956522	0.901535
17	473	0.837838	1	0.947826	0.882039
17	474	0.864865	1	0.956522	0.901535
17	475	0.837838	0.987179	0.93913	0.859998
17	476	0.837838	0.987179	0.93913	0.859998
17	477	0.837838	1	0.947826	0.882039
17	478	0.837838	1	0.947826	0.882039
17	479	0.810811	1	0.93913	0.862576
17	480	0.864865	1	0.956522	0.901535
17	481	0.918919	1	0.973913	0.940683
17	482	0.837838	1	0.947826	0.882039
17	483	0.783784	0.987179	0.921739	0.820185
17	484	0.837838	1	0.947826	0.882039
17	485	0.864865	0.987179	0.947826	0.879927
17	486	0.918919	1	0.973913	0.940683
17	487	0.864865	1	0.956522	0.901535
17	488	0.837838	0.987179	0.93913	0.859998
17	489	0.891892	1	0.965217	0.921078
17	490	0.810811	0.987179	0.930435	0.840089
17	491	0.864865	0.987179	0.947826	0.879927
17	492	0.837838	1	0.947826	0.882039
17	493	0.810811	0.987179	0.930435	0.840089
17	494	0.864865	0.987179	0.947826	0.879927
17	495	0.918919	0.974359	0.956522	0.89985
17	496	0.837838	0.974359	0.930435	0.838775
17	497	0.864865	0.987179	0.947826	0.879927
17	498	0.891892	0.987179	0.956522	0.899892
17	499	0.891892	0.987179	0.956522	0.899892
17	500	0.891892	0.987179	0.956522	0.899892
17	501	0.837838	1	0.947826	0.882039
17	502	0.918919	1	0.973913	0.940683
17	503	0.864865	0.987179	0.947826	0.879927
17	504	0.891892	0.987179	0.956522	0.899892
17	505	0.891892	0.987179	0.956522	0.899892
17	506	0.837838	0.987179	0.93913	0.859998
17	507	0.837838	0.987179	0.93913	0.859998
17	508	0.891892	1	0.965217	0.921078
17	509	0.837838	0.987179	0.93913	0.859998
17	510	0.837838	1	0.947826	0.882039
17	511	0.864865	1	0.956522	0.901535
17	512	0.864865	1	0.956522	0.901535
17	513	0.891892	1	0.965217	0.921078
17	514	0.918919	0.987179	0.965217	0.919908
17	515	0.891892	1	0.965217	0.921078
17	516	0.837838	0.987179	0.93913	0.859998
17	517	0.837838	0.987179	0.93913	0.859998
17	518	0.864865	1	0.956522	0.901535
17	519	0.837838	0.987179	0.93913	0.859998
17	520	0.891892	1	0.965217	0.921078
17	521	0.810811	1	0.93913	0.862576
17	522	0.891892	1	0.965217	0.921078
17	523	0.837838	1	0.947826	0.882039
17	524	0.864865	1	0.956522	0.901535
17	525	0.864865	1	0.956522	0.901535
17	526	0.837838	1	0.947826	0.882039
17	527	0.891892	1	0.965217	0.921078
17	528	0.918919	0.987179	0.965217	0.919908
17	529	0.891892	0.987179	0.956522	0.899892
17	530	0.891892	1	0.965217	0.921078
17	531	0.837838	0.987179	0.93913	0.859998
17	532	0.864865	0.987179	0.947826	0.879927
17	533	0.891892	1	0.965217	0.921078
17	534	0.864865	0.974359	0.93913	0.859101
17	535	0.891892	0.987179	0.956522	0.899892
17	536	0.918919	0.987179	0.965217	0.919908
17	537	0.891892	1	0.965217	0.921078
17	538	0.810811	1	0.93913	0.862576

## Sheet: dataset 4
The IFS results of the training set in dataset 4
Window Length	Number of Features	SN	SP	AC	MCC
17	4	0.891892	0.962025	0.939655	0.860268
17	5	0.891892	0.974684	0.948276	0.879922
17	6	0.891892	0.949367	0.931034	0.841259
17	7	0.891892	0.949367	0.931034	0.841259
17	8	0.918919	0.962025	0.948276	0.880944
17	9	0.891892	0.974684	0.948276	0.879922
17	10	0.864865	1	0.956897	0.901878
17	11	0.891892	0.974684	0.948276	0.879922
17	12	0.891892	1	0.965517	0.921363
17	13	0.864865	0.962025	0.931034	0.839626
17	14	0.891892	1	0.965517	0.921363
17	15	0.945946	1	0.982759	0.960515
17	16	0.864865	1	0.956897	0.901878
17	17	0.918919	1	0.974138	0.940904
17	18	0.891892	1	0.965517	0.921363
17	19	0.891892	1	0.965517	0.921363
17	20	0.837838	0.974684	0.931034	0.83937
17	21	0.918919	0.987342	0.965517	0.920219
17	22	0.891892	0.987342	0.956897	0.900269
17	23	0.891892	0.987342	0.956897	0.900269
17	24	0.891892	0.987342	0.956897	0.900269
17	25	0.891892	0.987342	0.956897	0.900269
17	26	0.891892	1	0.965517	0.921363
17	27	0.918919	0.974684	0.956897	0.900249
17	28	0.864865	1	0.956897	0.901878
17	29	0.891892	0.974684	0.948276	0.879922
17	30	0.918919	0.987342	0.965517	0.920219
17	31	0.891892	0.987342	0.956897	0.900269
17	32	0.918919	1	0.974138	0.940904
17	33	0.864865	0.987342	0.948276	0.880366
17	34	0.864865	0.962025	0.931034	0.839626
17	35	0.864865	1	0.956897	0.901878
17	36	0.864865	1	0.956897	0.901878
17	37	0.891892	0.987342	0.956897	0.900269
17	38	0.891892	0.987342	0.956897	0.900269
17	39	0.891892	1	0.965517	0.921363
17	40	0.918919	0.974684	0.956897	0.900249
17	41	0.891892	0.949367	0.931034	0.841259
17	42	0.837838	1	0.948276	0.882438
17	43	0.864865	0.987342	0.948276	0.880366
17	44	0.891892	1	0.965517	0.921363
17	45	0.891892	0.962025	0.939655	0.860268
17	46	0.891892	0.974684	0.948276	0.879922
17	47	0.891892	0.987342	0.956897	0.900269
17	48	0.864865	0.974684	0.939655	0.859634
17	49	0.891892	1	0.965517	0.921363
17	50	0.891892	0.974684	0.948276	0.879922
17	51	0.918919	0.974684	0.956897	0.900249
17	52	0.864865	0.987342	0.948276	0.880366
17	53	0.837838	0.987342	0.939655	0.860495
17	54	0.864865	0.987342	0.948276	0.880366
17	55	0.891892	0.987342	0.956897	0.900269
17	56	0.891892	1	0.965517	0.921363
17	57	0.891892	0.962025	0.939655	0.860268
17	58	0.891892	1	0.965517	0.921363
17	59	0.864865	0.974684	0.939655	0.859634
17	60	0.891892	1	0.965517	0.921363
17	61	0.891892	1	0.965517	0.921363
17	62	0.918919	1	0.974138	0.940904
17	63	0.891892	0.987342	0.956897	0.900269
17	64	0.891892	1	0.965517	0.921363
17	65	0.864865	1	0.956897	0.901878
17	66	0.891892	0.962025	0.939655	0.860268
17	67	0.864865	1	0.956897	0.901878
17	68	0.891892	1	0.965517	0.921363
17	69	0.891892	1	0.965517	0.921363
17	70	0.864865	1	0.956897	0.901878
17	71	0.864865	0.987342	0.948276	0.880366
17	72	0.891892	0.987342	0.956897	0.900269
17	73	0.864865	1	0.956897	0.901878
17	74	0.918919	0.987342	0.965517	0.920219
17	75	0.864865	1	0.956897	0.901878
17	76	0.864865	0.974684	0.939655	0.859634
17	77	0.864865	1	0.956897	0.901878
17	78	0.864865	0.987342	0.948276	0.880366
17	79	0.891892	1	0.965517	0.921363
17	80	0.864865	1	0.956897	0.901878
17	81	0.891892	1	0.965517	0.921363
17	82	0.891892	0.987342	0.956897	0.900269
17	83	0.891892	1	0.965517	0.921363
17	84	0.837838	0.987342	0.939655	0.860495
17	85	0.891892	0.987342	0.956897	0.900269
17	86	0.864865	0.987342	0.948276	0.880366
17	87	0.891892	1	0.965517	0.921363
17	88	0.891892	1	0.965517	0.921363
17	89	0.891892	1	0.965517	0.921363
17	90	0.864865	1	0.956897	0.901878
17	91	0.864865	0.987342	0.948276	0.880366
17	92	0.864865	0.987342	0.948276	0.880366
17	93	0.864865	0.987342	0.948276	0.880366
17	94	0.891892	1	0.965517	0.921363
17	95	0.891892	1	0.965517	0.921363
17	96	0.918919	1	0.974138	0.940904
17	97	0.891892	1	0.965517	0.921363
17	98	0.864865	0.987342	0.948276	0.880366
17	99	0.891892	1	0.965517	0.921363
17	100	0.864865	0.974684	0.939655	0.859634
17	101	0.891892	1	0.965517	0.921363
17	102	0.864865	1	0.956897	0.901878
17	103	0.891892	0.987342	0.956897	0.900269
17	104	0.864865	0.987342	0.948276	0.880366
17	105	0.891892	0.987342	0.956897	0.900269
17	106	0.837838	1	0.948276	0.882438
17	107	0.864865	1	0.956897	0.901878
17	108	0.864865	1	0.956897	0.901878
17	109	0.864865	1	0.956897	0.901878
17	110	0.864865	1	0.956897	0.901878
17	111	0.891892	1	0.965517	0.921363
17	112	0.891892	0.987342	0.956897	0.900269
17	113	0.864865	1	0.956897	0.901878
17	114	0.891892	1	0.965517	0.921363
17	115	0.864865	1	0.956897	0.901878
17	116	0.864865	1	0.956897	0.901878
17	117	0.864865	0.987342	0.948276	0.880366
17	118	0.891892	0.974684	0.948276	0.879922
17	119	0.864865	1	0.956897	0.901878
17	120	0.918919	0.987342	0.965517	0.920219
17	121	0.864865	0.974684	0.939655	0.859634
17	122	0.864865	1	0.956897	0.901878
17	123	0.864865	1	0.956897	0.901878
17	124	0.918919	1	0.974138	0.940904
17	125	0.837838	0.987342	0.939655	0.860495
17	126	0.864865	1	0.956897	0.901878
17	127	0.864865	1	0.956897	0.901878
17	128	0.837838	0.974684	0.931034	0.83937
17	129	0.864865	0.987342	0.948276	0.880366
17	130	0.864865	0.987342	0.948276	0.880366
17	131	0.864865	1	0.956897	0.901878
17	132	0.864865	1	0.956897	0.901878
17	133	0.864865	0.987342	0.948276	0.880366
17	134	0.837838	1	0.948276	0.882438
17	135	0.891892	1	0.965517	0.921363
17	136	0.891892	1	0.965517	0.921363
17	137	0.864865	0.987342	0.948276	0.880366
17	138	0.837838	0.987342	0.939655	0.860495
17	139	0.891892	1	0.965517	0.921363
17	140	0.837838	0.987342	0.939655	0.860495
17	141	0.864865	0.987342	0.948276	0.880366
17	142	0.891892	0.974684	0.948276	0.879922
17	143	0.864865	1	0.956897	0.901878
17	144	0.891892	1	0.965517	0.921363
17	145	0.864865	1	0.956897	0.901878
17	146	0.864865	0.987342	0.948276	0.880366
17	147	0.864865	0.987342	0.948276	0.880366
17	148	0.891892	1	0.965517	0.921363
17	149	0.864865	0.987342	0.948276	0.880366
17	150	0.864865	0.962025	0.931034	0.839626
17	151	0.918919	1	0.974138	0.940904
17	152	0.918919	1	0.974138	0.940904
17	153	0.864865	0.987342	0.948276	0.880366
17	154	0.891892	0.987342	0.956897	0.900269
17	155	0.918919	1	0.974138	0.940904
17	156	0.864865	1	0.956897	0.901878
17	157	0.891892	1	0.965517	0.921363
17	158	0.837838	0.987342	0.939655	0.860495
17	159	0.864865	0.987342	0.948276	0.880366
17	160	0.837838	0.987342	0.939655	0.860495
17	161	0.891892	1	0.965517	0.921363
17	162	0.864865	0.987342	0.948276	0.880366
17	163	0.891892	0.974684	0.948276	0.879922
17	164	0.864865	1	0.956897	0.901878
17	165	0.864865	0.987342	0.948276	0.880366
17	166	0.864865	1	0.956897	0.901878
17	167	0.864865	0.987342	0.948276	0.880366
17	168	0.864865	1	0.956897	0.901878
17	169	0.864865	1	0.956897	0.901878
17	170	0.837838	0.987342	0.939655	0.860495
17	171	0.837838	1	0.948276	0.882438
17	172	0.810811	1	0.939655	0.863026
17	173	0.891892	1	0.965517	0.921363
17	174	0.810811	1	0.939655	0.863026
17	175	0.837838	0.987342	0.939655	0.860495
17	176	0.891892	0.987342	0.956897	0.900269
17	177	0.837838	0.987342	0.939655	0.860495
17	178	0.918919	1	0.974138	0.940904
17	179	0.837838	0.987342	0.939655	0.860495
17	180	0.864865	1	0.956897	0.901878
17	181	0.864865	1	0.956897	0.901878
17	182	0.837838	1	0.948276	0.882438
17	183	0.864865	1	0.956897	0.901878
17	184	0.837838	0.987342	0.939655	0.860495
17	185	0.864865	0.987342	0.948276	0.880366
17	186	0.891892	0.987342	0.956897	0.900269
17	187	0.837838	1	0.948276	0.882438
17	188	0.918919	0.974684	0.956897	0.900249
17	189	0.837838	1	0.948276	0.882438
17	190	0.864865	1	0.956897	0.901878
17	191	0.837838	1	0.948276	0.882438
17	192	0.864865	0.987342	0.948276	0.880366
17	193	0.810811	1	0.939655	0.863026
17	194	0.891892	0.987342	0.956897	0.900269
17	195	0.864865	0.987342	0.948276	0.880366
17	196	0.891892	1	0.965517	0.921363
17	197	0.864865	1	0.956897	0.901878
17	198	0.810811	1	0.939655	0.863026
17	199	0.837838	1	0.948276	0.882438
17	200	0.864865	1	0.956897	0.901878
17	201	0.864865	0.987342	0.948276	0.880366
17	202	0.891892	1	0.965517	0.921363
17	203	0.864865	0.987342	0.948276	0.880366
17	204	0.810811	1	0.939655	0.863026
17	205	0.864865	1	0.956897	0.901878
17	206	0.864865	1	0.956897	0.901878
17	207	0.864865	0.987342	0.948276	0.880366
17	208	0.837838	1	0.948276	0.882438
17	209	0.837838	0.987342	0.939655	0.860495
17	210	0.864865	0.974684	0.939655	0.859634
17	211	0.864865	1	0.956897	0.901878
17	212	0.810811	1	0.939655	0.863026
17	213	0.837838	1	0.948276	0.882438
17	214	0.891892	1	0.965517	0.921363
17	215	0.864865	1	0.956897	0.901878
17	216	0.810811	1	0.939655	0.863026
17	217	0.891892	1	0.965517	0.921363
17	218	0.864865	0.987342	0.948276	0.880366
17	219	0.918919	0.987342	0.965517	0.920219
17	220	0.918919	0.974684	0.956897	0.900249
17	221	0.864865	1	0.956897	0.901878
17	222	0.837838	0.987342	0.939655	0.860495
17	223	0.864865	1	0.956897	0.901878
17	224	0.837838	0.974684	0.931034	0.83937
17	225	0.864865	0.987342	0.948276	0.880366
17	226	0.864865	1	0.956897	0.901878
17	227	0.864865	0.987342	0.948276	0.880366
17	228	0.891892	1	0.965517	0.921363
17	229	0.891892	1	0.965517	0.921363
17	230	0.891892	1	0.965517	0.921363
17	231	0.837838	1	0.948276	0.882438
17	232	0.864865	1	0.956897	0.901878
17	233	0.810811	1	0.939655	0.863026
17	234	0.864865	0.987342	0.948276	0.880366
17	235	0.891892	0.987342	0.956897	0.900269
17	236	0.864865	0.987342	0.948276	0.880366
17	237	0.837838	0.987342	0.939655	0.860495
17	238	0.891892	0.987342	0.956897	0.900269
17	239	0.864865	1	0.956897	0.901878
17	240	0.864865	0.987342	0.948276	0.880366
17	241	0.864865	1	0.956897	0.901878
17	242	0.837838	1	0.948276	0.882438
17	243	0.837838	1	0.948276	0.882438
17	244	0.891892	0.987342	0.956897	0.900269
17	245	0.864865	1	0.956897	0.901878
17	246	0.891892	1	0.965517	0.921363
17	247	0.864865	1	0.956897	0.901878
17	248	0.864865	0.987342	0.948276	0.880366
17	249	0.864865	1	0.956897	0.901878
17	250	0.783784	0.987342	0.922414	0.820785
17	251	0.864865	1	0.956897	0.901878
17	252	0.810811	0.987342	0.931034	0.84064
17	253	0.864865	0.974684	0.939655	0.859634
17	254	0.864865	1	0.956897	0.901878
17	255	0.864865	0.987342	0.948276	0.880366
17	256	0.891892	1	0.965517	0.921363
17	257	0.864865	0.987342	0.948276	0.880366
17	258	0.864865	1	0.956897	0.901878
17	259	0.864865	1	0.956897	0.901878
17	260	0.864865	1	0.956897	0.901878
17	261	0.864865	0.987342	0.948276	0.880366
17	262	0.864865	0.987342	0.948276	0.880366
17	263	0.837838	0.987342	0.939655	0.860495
17	264	0.864865	1	0.956897	0.901878
17	265	0.837838	1	0.948276	0.882438
17	266	0.864865	1	0.956897	0.901878
17	267	0.891892	0.987342	0.956897	0.900269
17	268	0.837838	1	0.948276	0.882438
17	269	0.891892	1	0.965517	0.921363
17	270	0.891892	0.987342	0.956897	0.900269
17	271	0.864865	1	0.956897	0.901878
17	272	0.837838	1	0.948276	0.882438
17	273	0.864865	0.987342	0.948276	0.880366
17	274	0.810811	1	0.939655	0.863026
17	275	0.864865	1	0.956897	0.901878
17	276	0.864865	0.987342	0.948276	0.880366
17	277	0.864865	1	0.956897	0.901878
17	278	0.864865	0.987342	0.948276	0.880366
17	279	0.810811	0.987342	0.931034	0.84064
17	280	0.891892	1	0.965517	0.921363
17	281	0.864865	0.987342	0.948276	0.880366
17	282	0.837838	1	0.948276	0.882438
17	283	0.810811	1	0.939655	0.863026
17	284	0.864865	0.987342	0.948276	0.880366
17	285	0.864865	1	0.956897	0.901878
17	286	0.837838	1	0.948276	0.882438
17	287	0.864865	1	0.956897	0.901878
17	288	0.864865	1	0.956897	0.901878
17	289	0.864865	1	0.956897	0.901878
17	290	0.864865	0.987342	0.948276	0.880366
17	291	0.837838	1	0.948276	0.882438
17	292	0.864865	1	0.956897	0.901878
17	293	0.891892	0.987342	0.956897	0.900269
17	294	0.864865	1	0.956897	0.901878
17	295	0.891892	1	0.965517	0.921363
17	296	0.837838	0.987342	0.939655	0.860495
17	297	0.864865	1	0.956897	0.901878
17	298	0.864865	0.987342	0.948276	0.880366
17	299	0.864865	1	0.956897	0.901878
17	300	0.837838	0.987342	0.939655	0.860495
17	301	0.837838	0.962025	0.922414	0.819
17	302	0.837838	1	0.948276	0.882438
17	303	0.837838	1	0.948276	0.882438
17	304	0.864865	0.987342	0.948276	0.880366
17	305	0.891892	0.987342	0.956897	0.900269
17	306	0.864865	1	0.956897	0.901878
17	307	0.864865	1	0.956897	0.901878
17	308	0.810811	1	0.939655	0.863026
17	309	0.864865	1	0.956897	0.901878
17	310	0.864865	1	0.956897	0.901878
17	311	0.837838	0.974684	0.931034	0.83937
17	312	0.837838	1	0.948276	0.882438
17	313	0.810811	0.987342	0.931034	0.84064
17	314	0.864865	0.987342	0.948276	0.880366
17	315	0.864865	1	0.956897	0.901878
17	316	0.864865	0.974684	0.939655	0.859634
17	317	0.918919	1	0.974138	0.940904
17	318	0.837838	1	0.948276	0.882438
17	319	0.864865	0.987342	0.948276	0.880366
17	320	0.864865	0.987342	0.948276	0.880366
17	321	0.783784	1	0.931034	0.84363
17	322	0.864865	0.987342	0.948276	0.880366
17	323	0.837838	1	0.948276	0.882438
17	324	0.864865	1	0.956897	0.901878
17	325	0.810811	1	0.939655	0.863026
17	326	0.837838	1	0.948276	0.882438
17	327	0.864865	0.974684	0.939655	0.859634
17	328	0.864865	0.987342	0.948276	0.880366
17	329	0.864865	0.962025	0.931034	0.839626
17	330	0.864865	0.987342	0.948276	0.880366
17	331	0.864865	0.987342	0.948276	0.880366
17	332	0.837838	0.987342	0.939655	0.860495
17	333	0.837838	1	0.948276	0.882438
17	334	0.864865	0.987342	0.948276	0.880366
17	335	0.864865	1	0.956897	0.901878
17	336	0.864865	1	0.956897	0.901878
17	337	0.864865	1	0.956897	0.901878
17	338	0.864865	0.987342	0.948276	0.880366
17	339	0.810811	1	0.939655	0.863026
17	340	0.864865	0.987342	0.948276	0.880366
17	341	0.864865	1	0.956897	0.901878
17	342	0.810811	0.987342	0.931034	0.84064
17	343	0.864865	0.987342	0.948276	0.880366
17	344	0.918919	0.987342	0.965517	0.920219
17	345	0.864865	1	0.956897	0.901878
17	346	0.837838	0.987342	0.939655	0.860495
17	347	0.864865	1	0.956897	0.901878
17	348	0.891892	0.987342	0.956897	0.900269
17	349	0.837838	1	0.948276	0.882438
17	350	0.864865	0.987342	0.948276	0.880366
17	351	0.783784	1	0.931034	0.84363
17	352	0.864865	0.987342	0.948276	0.880366
17	353	0.810811	0.974684	0.922414	0.819111
17	354	0.891892	1	0.965517	0.921363
17	355	0.864865	0.987342	0.948276	0.880366
17	356	0.837838	0.987342	0.939655	0.860495
17	357	0.783784	1	0.931034	0.84363
17	358	0.837838	1	0.948276	0.882438
17	359	0.810811	1	0.939655	0.863026
17	360	0.837838	1	0.948276	0.882438
17	361	0.864865	0.974684	0.939655	0.859634
17	362	0.891892	1	0.965517	0.921363
17	363	0.864865	1	0.956897	0.901878
17	364	0.837838	0.987342	0.939655	0.860495
17	365	0.891892	0.974684	0.948276	0.879922
17	366	0.864865	1	0.956897	0.901878
17	367	0.837838	1	0.948276	0.882438
17	368	0.864865	1	0.956897	0.901878
17	369	0.837838	1	0.948276	0.882438
17	370	0.810811	1	0.939655	0.863026
17	371	0.837838	1	0.948276	0.882438
17	372	0.864865	0.987342	0.948276	0.880366
17	373	0.810811	0.987342	0.931034	0.84064
17	374	0.810811	0.987342	0.931034	0.84064
17	375	0.837838	1	0.948276	0.882438
17	376	0.891892	1	0.965517	0.921363
17	377	0.810811	1	0.939655	0.863026
17	378	0.864865	1	0.956897	0.901878
17	379	0.837838	1	0.948276	0.882438
17	380	0.864865	1	0.956897	0.901878
17	381	0.837838	1	0.948276	0.882438
17	382	0.837838	1	0.948276	0.882438
17	383	0.891892	1	0.965517	0.921363
17	384	0.837838	1	0.948276	0.882438
17	385	0.864865	0.987342	0.948276	0.880366
17	386	0.837838	1	0.948276	0.882438
17	387	0.837838	0.987342	0.939655	0.860495
17	388	0.837838	0.987342	0.939655	0.860495
17	389	0.837838	1	0.948276	0.882438
17	390	0.837838	0.987342	0.939655	0.860495
17	391	0.810811	1	0.939655	0.863026
17	392	0.837838	1	0.948276	0.882438
17	393	0.810811	1	0.939655	0.863026
17	394	0.891892	0.974684	0.948276	0.879922
17	395	0.864865	0.949367	0.922414	0.820288
17	396	0.837838	0.987342	0.939655	0.860495
17	397	0.864865	1	0.956897	0.901878
17	398	0.945946	0.987342	0.974138	0.940229
17	399	0.837838	1	0.948276	0.882438
17	400	0.810811	0.974684	0.922414	0.819111
17	401	0.810811	1	0.939655	0.863026
17	402	0.864865	0.987342	0.948276	0.880366
17	403	0.810811	1	0.939655	0.863026
17	404	0.864865	1	0.956897	0.901878
17	405	0.864865	0.987342	0.948276	0.880366
17	406	0.864865	1	0.956897	0.901878
17	407	0.864865	1	0.956897	0.901878
17	408	0.891892	0.987342	0.956897	0.900269
17	409	0.837838	1	0.948276	0.882438
17	410	0.864865	0.987342	0.948276	0.880366
17	411	0.864865	0.974684	0.939655	0.859634
17	412	0.810811	0.987342	0.931034	0.84064
17	413	0.810811	1	0.939655	0.863026
17	414	0.891892	0.987342	0.956897	0.900269
17	415	0.837838	0.974684	0.931034	0.83937
17	416	0.864865	1	0.956897	0.901878
17	417	0.837838	1	0.948276	0.882438
17	418	0.864865	0.987342	0.948276	0.880366
17	419	0.810811	1	0.939655	0.863026
17	420	0.864865	1	0.956897	0.901878
17	421	0.864865	1	0.956897	0.901878
17	422	0.891892	0.987342	0.956897	0.900269
17	423	0.837838	0.974684	0.931034	0.83937
17	424	0.837838	0.974684	0.931034	0.83937
17	425	0.810811	0.987342	0.931034	0.84064
17	426	0.837838	0.974684	0.931034	0.83937
17	427	0.864865	0.987342	0.948276	0.880366
17	428	0.864865	0.987342	0.948276	0.880366
17	429	0.837838	1	0.948276	0.882438
17	430	0.837838	1	0.948276	0.882438
17	431	0.864865	1	0.956897	0.901878
17	432	0.837838	1	0.948276	0.882438
17	433	0.864865	1	0.956897	0.901878
17	434	0.837838	0.974684	0.931034	0.83937
17	435	0.810811	1	0.939655	0.863026
17	436	0.864865	1	0.956897	0.901878
17	437	0.810811	1	0.939655	0.863026
17	438	0.837838	1	0.948276	0.882438
17	439	0.864865	1	0.956897	0.901878
17	440	0.810811	0.987342	0.931034	0.84064
17	441	0.864865	1	0.956897	0.901878
17	442	0.891892	1	0.965517	0.921363
17	443	0.864865	0.987342	0.948276	0.880366
17	444	0.864865	1	0.956897	0.901878
17	445	0.837838	1	0.948276	0.882438
17	446	0.783784	0.987342	0.922414	0.820785
17	447	0.864865	1	0.956897	0.901878
17	448	0.837838	1	0.948276	0.882438
17	449	0.783784	0.962025	0.905172	0.777727
17	450	0.837838	0.974684	0.931034	0.83937
17	451	0.810811	0.987342	0.931034	0.84064
17	452	0.810811	1	0.939655	0.863026
17	453	0.810811	1	0.939655	0.863026
17	454	0.864865	1	0.956897	0.901878
17	455	0.864865	0.987342	0.948276	0.880366
17	456	0.837838	1	0.948276	0.882438
17	457	0.810811	1	0.939655	0.863026
17	458	0.891892	1	0.965517	0.921363
17	459	0.864865	1	0.956897	0.901878
17	460	0.837838	1	0.948276	0.882438
17	461	0.891892	1	0.965517	0.921363
17	462	0.837838	1	0.948276	0.882438
17	463	0.837838	1	0.948276	0.882438
17	464	0.837838	1	0.948276	0.882438
17	465	0.891892	0.987342	0.956897	0.900269
17	466	0.864865	1	0.956897	0.901878
17	467	0.837838	1	0.948276	0.882438
17	468	0.864865	0.949367	0.922414	0.820288
17	469	0.864865	0.987342	0.948276	0.880366
17	470	0.864865	0.987342	0.948276	0.880366
17	471	0.891892	1	0.965517	0.921363
17	472	0.891892	1	0.965517	0.921363
17	473	0.891892	1	0.965517	0.921363
17	474	0.864865	1	0.956897	0.901878
17	475	0.864865	0.987342	0.948276	0.880366
17	476	0.864865	1	0.956897	0.901878
17	477	0.837838	1	0.948276	0.882438
17	478	0.810811	0.974684	0.922414	0.819111
17	479	0.837838	1	0.948276	0.882438
17	480	0.810811	0.987342	0.931034	0.84064
17	481	0.837838	0.987342	0.939655	0.860495
17	482	0.810811	0.987342	0.931034	0.84064
17	483	0.837838	0.987342	0.939655	0.860495
17	484	0.864865	1	0.956897	0.901878
17	485	0.837838	1	0.948276	0.882438
17	486	0.837838	0.987342	0.939655	0.860495
17	487	0.810811	1	0.939655	0.863026
17	488	0.810811	1	0.939655	0.863026
17	489	0.891892	1	0.965517	0.921363
17	490	0.837838	0.974684	0.931034	0.83937
17	491	0.891892	1	0.965517	0.921363
17	492	0.810811	1	0.939655	0.863026
17	493	0.864865	1	0.956897	0.901878
17	494	0.810811	1	0.939655	0.863026
17	495	0.810811	1	0.939655	0.863026
17	496	0.837838	1	0.948276	0.882438
17	497	0.864865	1	0.956897	0.901878
17	498	0.864865	1	0.956897	0.901878
17	499	0.864865	1	0.956897	0.901878
17	500	0.837838	0.987342	0.939655	0.860495
17	501	0.837838	0.987342	0.939655	0.860495
17	502	0.837838	1	0.948276	0.882438
17	503	0.918919	1	0.974138	0.940904
17	504	0.783784	1	0.931034	0.84363
17	505	0.864865	0.987342	0.948276	0.880366
17	506	0.891892	1	0.965517	0.921363
17	507	0.837838	0.987342	0.939655	0.860495
17	508	0.864865	0.987342	0.948276	0.880366
17	509	0.864865	1	0.956897	0.901878
17	510	0.837838	0.987342	0.939655	0.860495
17	511	0.783784	1	0.931034	0.84363
17	512	0.864865	0.987342	0.948276	0.880366
17	513	0.810811	0.974684	0.922414	0.819111
17	514	0.837838	1	0.948276	0.882438
17	515	0.837838	1	0.948276	0.882438
17	516	0.864865	0.987342	0.948276	0.880366
17	517	0.864865	0.987342	0.948276	0.880366
17	518	0.810811	1	0.939655	0.863026
17	519	0.864865	1	0.956897	0.901878
17	520	0.837838	1	0.948276	0.882438
17	521	0.864865	0.987342	0.948276	0.880366
17	522	0.864865	1	0.956897	0.901878
17	523	0.837838	1	0.948276	0.882438
17	524	0.837838	1	0.948276	0.882438
17	525	0.864865	0.987342	0.948276	0.880366
17	526	0.810811	1	0.939655	0.863026
17	527	0.837838	1	0.948276	0.882438
17	528	0.837838	1	0.948276	0.882438
17	529	0.837838	1	0.948276	0.882438
17	530	0.837838	0.987342	0.939655	0.860495
17	531	0.891892	1	0.965517	0.921363
17	532	0.810811	1	0.939655	0.863026
17	533	0.864865	1	0.956897	0.901878
17	534	0.864865	0.987342	0.948276	0.880366
17	535	0.864865	1	0.956897	0.901878
17	536	0.837838	0.987342	0.939655	0.860495
17	537	0.810811	1	0.939655	0.863026
17	538	0.891892	1	0.965517	0.921363
